# Supplementary material for: Oxford Nanopore Technologies Sequencing and Targeted Amino Acid Metabolomics Reveal Spatially Segregated Microbial Hijacking and Metabolic Collapse During Trichoderma Infection of Golden Ear Mushroom
Source: Foods. 2026 May 28;15(11):1912. doi: 10.3390/foods15111912 (PMC13256848; doi:10.3390/foods15111912)
Supplement: Supplementary file 1 [file foods-15-01912-s001.zip]

Archive with 3 entries (3 files):
- Figure S1A-H.pdf
- Figure S2A-F.pdf
- foods-4265214-supplementary tables.xlsx
