# Supplementary material for: Oxford Nanopore Technologies Sequencing and Targeted Amino Acid Metabolomics Reveal Spatially Segregated Microbial Hijacking and Metabolic Collapse During Trichoderma Infection of Golden Ear Mushroom
Source: Foods. 2026 May 28;15(11):1912. doi: 10.3390/foods15111912 (PMC13256848; doi:10.3390/foods15111912)
Supplement: Supplementary file 1 [file foods-15-01912-s001.zip › foods-4265214-supplementary tables.xlsx]

## Sheet: Table S1
Sample	ACE	Chao1	Shannon	Simpson
DiR1	173.252	167.533	3.125	0.714
DiR2	236.14	235.171	3.804	0.783
DiR3	176.86	174.25	3.84	0.823
HAF1	188.276	178.091	3.465	0.751
HAF2	193.651	183.03	3.038	0.692
HAF3	301.284	296.571	4.158	0.837
MOCK1	206.976	200.111	3.527	0.723
MOCK2	227	227	4.254	0.866
MOCK3	372.422	364.059	4.941	0.868

## Sheet: Table S2
Sample	ACE	Chao1	Shannon	Simpson
DiR1	186.799	182.917	3.301	0.749
DiR2	257.023	247.167	2.895	0.694
DiR3	172	172	3.932	0.84
HAF1	207.384	199.824	3.639	0.79
HAF2	224.477	213.118	3.175	0.718
HAF3	354.046	345.196	4.244	0.857
MOCK1	249.809	236.154	3.661	0.756
MOCK2	270.761	262.583	3.37	0.759
MOCK3	424.455	418.234	4.908	0.883

## Sheet: Table S3
No.	Amino acid	Abbreviation	Classification
1	2-Aminoethanesulfonic Acid	2-Aminoethanesulfonic-Acid	Organic Acid And Its Derivatives
2	L-Cystine	L-Cystine	Amino Acid metabolomics
3	1,3-Dimethyluric Acid	1,3-Dimethyluric-Acid	Organic Acid And Its Derivatives
4	N-Propionylglycine	N-Propionylglycine	Amino Acid metabolomics
5	N-Isovaleroylglycine	N-Isovaleroylglycine	Amino Acid metabolomics
6	Succinic Acid	Succinic-Acid	Amino Acid metabolomics
7	5-Hydroxy-tryptophan	5-Hydroxy-tryptophan	Amino Acid metabolomics
8	3,7-Dimethyluric Acid	3,7-Dimethyluric-Acid	Organic Acid And Its Derivatives
9	Glycine	Gly	Amino Acid metabolomics
10	L-Alanine	Ala	Amino Acid metabolomics
11	L-Valine	Val	Amino Acid metabolomics
12	L-Leucine	Leu	Amino Acid metabolomics
13	L-Methionine	Met	Amino Acid metabolomics
14	L-Isoleucine	Ile	Amino Acid metabolomics
15	L-Proline	Pro	Amino Acid metabolomics
16	L-Serine	Ser	Amino Acid metabolomics
17	L-Tryptophan	Trp	Amino Acid metabolomics
18	L-Phenylalanine	Phe	Amino Acid metabolomics
19	L-Tyrosine	Tyr	Amino Acid metabolomics
20	L-Cysteine	Cys	Amino Acid metabolomics
21	L-Glutamic acid	Glu	Amino Acid metabolomics
22	L-Aspartate	Asp	Amino Acid metabolomics
23	L-Asparagine Anhydrous	Asn	Amino Acid metabolomics
24	L-Glutamine	Gln	Amino Acid metabolomics
25	L-Lysine	Lys	Amino Acid metabolomics
26	L-Histidine	His	Amino Acid metabolomics
27	L-Arginine	Arg	Amino Acid metabolomics
28	L-Threonine	Thr	Amino Acid metabolomics
29	L-Citrulline	L-Citrulline	Amino Acid metabolomics
30	5-Hydroxy-Tryptamine	5-Hydroxy-Tryptamine	Amino Acid metabolomics
31	L-Homocitrulline	L-Homocitrulline	Amino Acid metabolomics
32	Beta-Alanine	Beta-Alanine	Amino Acid metabolomics
33	Sarcosine	Sarcosine	Amino Acid metabolomics
34	L-Pipecolic Acid	L-Pipecolic-Acid	Amino Acid metabolomics
35	L-Theanine	L-Theanine	Amino Acid metabolomics
36	Ethanolamine	Ethanolamine	-
37	3-N-Methyl-L-Histidine	3-N-Methyl-L-Histidine	Amino Acid metabolomics
38	Homoserine	Homoserine	Amino Acid metabolomics
39	Creatine	Creatine	Organic Acid And Its Derivatives
40	kynurenine	kynurenine	Organic Acid And Its Derivatives
41	L-Cystathionine	L-Cystathionine	Amino Acid metabolomics
42	5-Aminovaleric Acid	5-Aminovaleric-Acid	Organic Acid And Its Derivatives
43	N6-Acetyl-L-Lysine	N6-Acetyl-L-Lysine	Amino Acid metabolomics
44	Phosphorylethanolamine	Phosphorylethanolamine	-
45	Anserine	Anserine	-
46	Trans-4-Hydroxy-L-Proline	Trans-4-Hydroxy-L-Proline	Amino Acid metabolomics
47	D-Homocysteine	D-Homocysteine	Amino Acid metabolomics
48	α-Aminoadipic acid	α-Aminoadipic-acid	Organic Acid And Its Derivatives
49	L-Ornithine	L-Ornithine	Amino Acid metabolomics
50	L-tyrosine methyl ester	L-tyrosine-methyl-ester	Amino Acid metabolomics
51	2-Aminobutyric acid	2-Aminobutyric-acid	Organic Acid And Its Derivatives
52	(5-L-Glutamyl)-L-Alanine	(5-L-Glutamyl)-L-Alanine	Amino Acid metabolomics
53	3-Iodo-L-Tyrosine	3-Iodo-L-Tyrosine	Amino Acid metabolomics
54	P-Aminohippuric Acid	P-Aminohippuric-Acid	Organic Acid And Its Derivatives
55	Glycyl-L-Proline	Glycyl-L-Proline	Amino Acid metabolomics
56	Trimethylamine N-Oxide	Trimethylamine-N-Oxide	Amino Acid metabolomics
57	1,3,7-Trimethyluric Acid	1,3,7-Trimethyluric-Acid	Organic Acid And Its Derivatives
58	3-Hydroxyhippuric Acid	3-Hydroxyhippuric-Acid	Organic Acid And Its Derivatives
59	N8-Acetylspermidine	N8-Acetylspermidine	Amino Acid metabolomics
60	(S)-β-Aminoisobutyric Acid	(S)-β-Aminoisobutyric-Acid	Organic Acid And Its Derivatives
61	S-Sulfo-L-Cysteine	S-Sulfo-L-Cysteine	Amino Acid metabolomics
62	Methionine Sulfoxide	Methionine-Sulfoxide	Amino Acid metabolomics
63	Nα-Acetyl-L-Arginine	Nα-Acetyl-L-Arginine	Amino Acid metabolomics
64	1-Methylhistidine	1-Methylhistidine	Amino Acid metabolomics
65	γ-Glutamate-Cysteine	γ-Glutamate-Cysteine	Amino Acid metabolomics
66	Nα-Acetyl-L-glutamine	Nα-Acetyl-L-glutamine	Amino Acid metabolomics
67	N-Acetyl-L-Tyrosine	N-Acetyl-L-Tyrosine	Amino Acid metabolomics
68	γ-Aminobutyric Acid	γ-Aminobutyric-Acid	Organic Acid And Its Derivatives
69	D-Alanyl-D-Alanine	D-Alanyl-D-Alanine	Amino Acid metabolomics
70	Guanidinoethyl Sulfonate	Guanidinoethyl-Sulfonate	Organic Acid And Its Derivatives
71	Homo-L-arginine	Homo-Arg	Amino Acid metabolomics
72	L-Tryptophyl-L-glutamic acid	TRP-GLU	Amino Acid metabolomics
73	Nicotinuric Acid	Nicotinuric-Acid	Amino Acid metabolomics
74	N-Acetylneuraminic Acid	N-Acetylneuraminic-Acid	Amino Acid metabolomics
75	N,N-Dimethylglycine	N,N-Dimethylglycine	Amino Acid metabolomics
76	4-Acetamidobutyric Acid	4-Acetamidobutyric-Acid	Organic Acid And Its Derivatives
77	L-Carnosine	L-Carnosine	Amino Acid metabolomics
78	6-Aminocaproic Acid	6-Aminocaproic-Acid	Organic Acid And Its Derivatives
79	3-Chloro-L-Tyrosine	3-Chloro-L-Tyrosine	Amino Acid metabolomics
80	S-(5-Adenosyl)-L-Homocysteine	S-(5-Adenosyl)-L-Homocysteine	Amino Acid metabolomics
81	Kynurenic Acid	Kynurenic-Acid	Organic Acid And Its Derivatives
82	N'-Formylkynurenine	N'-Formylkynurenine	Organic Acid And Its Derivatives
83	Urea	Urea	Amino Acid metabolomics
84	argininosuccinic acid	argininosuccinic-acid	Amino Acid metabolomics
85	5-Hydroxylysine	5-Hydroxylysine	Amino Acid metabolomics
86	O-Phospho-L-Serine	O-Phospho-L-Serine	Amino Acid metabolomics
87	N-Acetylaspartate	N-Acetylaspartate	Amino Acid metabolomics
88	L-Homocystine	L-Homocystine	Amino Acid metabolomics
89	3-Aminoisobutanoic Acid	3-Aminoisobutanoic-Acid	Amino Acid metabolomics
90	Glutathione Oxidized	Glutathione-Oxidized	Amino Acid metabolomics
91	L-α-Aspartyl-L-phenylalanine	Asp-Phe	Amino Acid metabolomics
92	N-Glycyl-L-Leucine	N-Glycyl-L-Leucine	Amino Acid metabolomics
93	Creatine Phosphate	Creatine-Phosphate	Organic Acid And Its Derivatives
94	glycylphenylalanine	glycylphenylalanine	Amino Acid metabolomics

## Sheet: Table S4
Index	Class	RT	Equation	r²	Weighting	LLOQ	ULOQ
Anserine	-	10.48	y = 7.20538e-4 x - 0.18483	0.994268	1 / x	100	20000
Ethanolamine	-	4.74	y = 2.75030e-4 x + 0.00358	0.996663	1 / x	50	20000
His	Amino Acid metabolomics	10.08	y = 6.75775e-4 x - 0.00430	0.997202	1 / x	500	20000
Homo-Arg	Amino Acid metabolomics	10.14	y = 0.00382 x - 0.41469	0.99367	1 / x	10	10000
3-N-Methyl-L-Histidine	Amino Acid metabolomics	10.21	y = 0.00190 x - 8.32331e-5	0.988951	1 / x	50	20000
Arg	Amino Acid metabolomics	10.3	y = 0.00197 x - 0.06872	0.997282	1 / x	10	20000
Lys	Amino Acid metabolomics	10.46	y = 0.00247 x - 0.03203	0.997102	1 / x	20	20000
L-Homocystine	Amino Acid metabolomics	10.5	y = 9.71094e-5 x - 0.00143	0.99956	1 / x	10	20000
L-Carnosine	Amino Acid metabolomics	10.51	y = 0.00117 x - 0.24268	0.995485	1 / x	50	20000
L-Ornithine	Amino Acid metabolomics	10.51	y = 2.66624e-4 x + 0.01103	0.997841	1 / x	50	20000
5-Hydroxylysine	Amino Acid metabolomics	10.77	y = 5.71692e-4 x - 0.09834	0.994468	1 / x	20	20000
L-Cystathionine	Amino Acid metabolomics	10.87	y = 3.42267e-4 x + 0.00488	0.994368	1 / x	10	20000
L-Cystine	Amino Acid metabolomics	10.92	y = 4.19165e-5 x + 1.42011e-4	0.998061	1 / x	10	10000
O-Phospho-L-Serine	Amino Acid metabolomics	10.95	y = 3.62187e-5 x + 0.01463	0.990363	1 / x	2000	20000
argininosuccinic-acid	Amino Acid metabolomics	11	y = 8.38874e-6 x - 0.00125	0.991219	1 / x	20	20000
Glutathione-Oxidized	Amino Acid metabolomics	11.31	y = 3.76912e-5 x + 0.00623	0.986903	1 / x	20	20000
N-Isovaleroylglycine	Amino Acid metabolomics	1.33	y = 8.64710e-4 x + 0.00385	0.995565	1 / x	10	20000
Succinic-Acid	Amino Acid metabolomics	1.37	y = 6.58982e-6 x + 0.00735	0.991598	1 / x	100	20000
Urea	Amino Acid metabolomics	1.47	y = 2.18947e-4 x + 0.04583	0.987479	1 / x	500	20000
L-tyrosine-methyl-ester	Amino Acid metabolomics	1.52	y = 0.00995 x - 0.01085	0.99932	1 / x	10	20000
N-Acetyl-L-Tyrosine	Amino Acid metabolomics	1.75	y = 0.00146 x + 0.00643	0.994109	1 / x	10	20000
N-Propionylglycine	Amino Acid metabolomics	2.16	y = 2.97999e-4 x + 3.99729e-4	0.997861	1 / x	10	20000
5-Hydroxy-Tryptamine	Amino Acid metabolomics	2.56	y = 1.91964e-5 x - 9.76796e-4	0.991199	1 / x	50	20000
Trimethylamine-N-Oxide	Amino Acid metabolomics	2.96	y = 0.19878 x + 0.46369	0.998461	1 / x	10	20000
Nicotinuric-Acid	Amino Acid metabolomics	3.58	y = 0.00326 x + 0.01265	0.995625	1 / x	10	20000
Phe	Amino Acid metabolomics	4.32	y = 0.00388 x + 0.00786	0.987281	1 / x	10	20000
Leu	Amino Acid metabolomics	4.39	y = 0.00303 x + 0.01193	0.981011	1 / x	100	20000
Trp	Amino Acid metabolomics	4.49	y = 1.23069e-4 x + 2.09647e-4	0.992753	1 / x	50	20000
Ile	Amino Acid metabolomics	4.69	y = 0.00272 x + 0.01203	0.985731	1 / x	50	20000
3-Iodo-L-Tyrosine	Amino Acid metabolomics	4.78	y = 0.00229 x + 0.01353	0.992853	1 / x	10	20000
N-Acetylaspartate	Amino Acid metabolomics	4.79	y = 7.15027e-5 x + 0.00157	0.993192	1 / x	500	10000
3-Chloro-L-Tyrosine	Amino Acid metabolomics	5.35	y = 0.00233 x + 0.01579	0.995545	1 / x	20	20000
Met	Amino Acid metabolomics	5.52	y = 0.00118 x + 0.00708	0.996303	1 / x	1000	20000
N,N-Dimethylglycine	Amino Acid metabolomics	5.93	y = 0.01240 x + 0.00848	0.99966	1 / x	10	10000
Val	Amino Acid metabolomics	6.16	y = 0.00390 x + 0.00891	0.993889	1 / x	100	20000
D-Homocysteine	Amino Acid metabolomics	6.16	y = 7.20278e-4 x - 0.01069	0.996563	1 / x	500	20000
Pro	Amino Acid metabolomics	6.22	y = 0.00126 x + 5.02653e-4	0.995984	1 / x	20	20000
Nα-Acetyl-L-glutamine	Amino Acid metabolomics	6.42	y = 1.87650e-4 x + 0.01324	0.993092	1 / x	20	5000
L-Pipecolic-Acid	Amino Acid metabolomics	6.6	y = 0.02524 x - 0.06546	0.998161	1 / x	10	5000
Tyr	Amino Acid metabolomics	6.69	y = 0.00284 x + 0.00882	0.996004	1 / x	50	20000
5-Hydroxy-tryptophan	Amino Acid metabolomics	6.7	y = 3.71348e-6 x - 7.35344e-5	0.99948	1 / x	10	20000
3-Aminoisobutanoic-Acid	Amino Acid metabolomics	6.94	y = 4.20563e-5 x + 0.00619	0.984084	1 / x	200	10000
N-Glycyl-L-Leucine	Amino Acid metabolomics	7.14	y = 8.03426e-4 x + 0.00502	0.990582	1 / x	10	10000
Cys	Amino Acid metabolomics	7.15	y = 2.63561e-4 x - 0.01469	0.998541	1 / x	1000	20000
L-Theanine	Amino Acid metabolomics	7.16	y = 0.00428 x - 0.01949	0.996842	1 / x	10	20000
glycylphenylalanine	Amino Acid metabolomics	7.19	y = 0.00158 x - 5.31186e-4	0.996583	1 / x	10	20000
Sarcosine	Amino Acid metabolomics	7.53	y = 8.47034e-4 x + 2.03077e-4	0.99894	1 / x	100	20000
S-Sulfo-L-Cysteine	Amino Acid metabolomics	7.88	y = 1.18556e-4 x + 0.00307	0.996703	1 / x	10	20000
Trans-4-Hydroxy-L-Proline	Amino Acid metabolomics	8.06	y = 0.00253 x + 0.01007	0.996543	1 / x	100	20000
Beta-Alanine	Amino Acid metabolomics	8.06	y = 3.12012e-5 x + 0.00262	0.991598	1 / x	100	20000
Ala	Amino Acid metabolomics	8.08	y = 4.64688e-4 x + 0.00480	0.993491	1 / x	100	20000
TRP-GLU	Amino Acid metabolomics	8.19	y = 6.17475e-6 x - 2.05670e-5	0.995924	1 / x	10	20000
N6-Acetyl-L-Lysine	Amino Acid metabolomics	8.32	y = 0.00491 x + 0.00862	0.995266	1 / x	10	20000
Thr	Amino Acid metabolomics	8.38	y = 5.57390e-4 x + 0.00210	0.998561	1 / x	100	20000
Nα-Acetyl-L-Arginine	Amino Acid metabolomics	8.4	y = 0.00468 x + 0.00778	0.99974	1 / x	10	20000
Homoserine	Amino Acid metabolomics	8.57	y = 3.64168e-4 x + 8.33114e-4	0.996603	1 / x	50	20000
Gly	Amino Acid metabolomics	8.6	y = 2.98648e-5 x + 0.00350	0.996683	1 / x	200	20000
Asp-Phe	Amino Acid metabolomics	8.73	y = 9.12314e-4 x - 6.47777e-4	0.9986	1 / x	10	20000
D-Alanyl-D-Alanine	Amino Acid metabolomics	8.77	y = 4.35192e-4 x + 3.62917e-4	0.997462	1 / x	10	20000
Methionine-Sulfoxide	Amino Acid metabolomics	8.95	y = 0.00280 x - 0.04960	0.996563	1 / x	20	20000
Gln	Amino Acid metabolomics	8.98	y = 3.24976e-4 x - 9.33925e-4	0.998161	1 / x	50	20000
Ser	Amino Acid metabolomics	9.04	y = 3.55861e-5 x + 0.00174	0.996104	1 / x	200	20000
Glycyl-L-Proline	Amino Acid metabolomics	9.1	y = 0.00756 x - 0.04462	0.998081	1 / x	10	20000
L-Homocitrulline	Amino Acid metabolomics	9.14	y = 0.00126 x - 0.00898	0.99361	1 / x	10	20000
Asn	Amino Acid metabolomics	9.14	y = 4.88887e-4 x + 8.86312e-4	0.997342	1 / x	50	20000
S-(5-Adenosyl)-L-Homocysteine	Amino Acid metabolomics	9.38	y = 4.93428e-4 x - 0.02282	0.990264	1 / x	10	20000
L-Citrulline	Amino Acid metabolomics	9.38	y = 1.46837e-4 x + 0.00252	0.998041	1 / x	20	20000
Glu	Amino Acid metabolomics	9.4	y = 1.78929e-4 x + 0.01002	0.998041	1 / x	10	20000
1-Methylhistidine	Amino Acid metabolomics	9.43	y = 0.01357 x - 1.47056	0.980674	1 / x	50	20000
N-Acetylneuraminic-Acid	Amino Acid metabolomics	9.58	y = 1.07699e-4 x - 0.02855	0.996842	1 / x	200	20000
N8-Acetylspermidine	Amino Acid metabolomics	9.75	y = 2.84182e-4 x + 0.40244	0.981526	1 / x	500	20000
γ-Glutamate-Cysteine	Amino Acid metabolomics	9.84	y = 6.59360e-5 x - 0.00535	0.994787	1 / x	5000	20000
(5-L-Glutamyl)-L-Alanine	Amino Acid metabolomics	9.85	y = 1.15356e-4 x - 0.00778	0.99114	1 / x	100	20000
Asp	Amino Acid metabolomics	9.94	y = 3.11635e-4 x + 0.00776	0.997462	1 / x	100	20000
Phosphorylethanolamine	-	N/A	y = 2.10044e-5 x - 0.01378	0.991558	1 / x	500	20000
1,3,7-Trimethyluric-Acid	Organic Acid And Its Derivatives	1.1	y = 0.00193 x + 0.00739	0.995984	1 / x	10	10000
4-Acetamidobutyric-Acid	Organic Acid And Its Derivatives	1.18	y = 0.00143 x + 0.04348	0.987638	1 / x	10	20000
1,3-Dimethyluric-Acid	Organic Acid And Its Derivatives	1.54	y = 4.34898e-4 x + 0.00377	0.988215	1 / x	10	20000
3,7-Dimethyluric-Acid	Organic Acid And Its Derivatives	1.66	y = 0.00121 x + 0.00760	0.98732	1 / x	10	20000
P-Aminohippuric-Acid	Organic Acid And Its Derivatives	1.95	y = 4.48090e-4 x + 0.00114	0.99355	1 / x	10	20000
3-Hydroxyhippuric-Acid	Organic Acid And Its Derivatives	2	y = 0.00178 x + 0.00493	0.997781	1 / x	10	20000
Kynurenic-Acid	Organic Acid And Its Derivatives	3.04	y = 0.04016 x + 0.23170	0.995365	1 / x	10	5000
6-Aminocaproic-Acid	Organic Acid And Its Derivatives	3.79	y = 2.99833e-4 x + 0.00103	0.997841	1 / x	10	20000
kynurenine	Organic Acid And Its Derivatives	4.51	y = 0.00222 x - 0.01072	0.992893	1 / x	10	20000
5-Aminovaleric-Acid	Organic Acid And Its Derivatives	4.71	y = 6.36489e-4 x - 7.56621e-4	0.986804	1 / x	10	20000
N'-Formylkynurenine	Organic Acid And Its Derivatives	5.5	y = 8.66313e-5 x + 0.00292	0.995046	1 / x	100	20000
Guanidinoethyl-Sulfonate	Organic Acid And Its Derivatives	6.4	y = 0.00160 x - 0.00462	0.998501	1 / x	100	20000
2-Aminoethanesulfonic-Acid	Organic Acid And Its Derivatives	6.5	y = 0.00435 x - 0.07740	0.991339	1 / x	10	20000
γ-Aminobutyric-Acid	Organic Acid And Its Derivatives	6.59	y = 1.41388e-5 x + 0.00232	0.982894	1 / x	100	10000
(S)-β-Aminoisobutyric-Acid	Organic Acid And Its Derivatives	6.95	y = 3.91696e-5 x + 4.39336e-4	0.997102	1 / x	20	20000
2-Aminobutyric-acid	Organic Acid And Its Derivatives	7.26	y = 0.00112 x + 0.00186	0.995266	1 / x	100	20000
Creatine	Organic Acid And Its Derivatives	8.09	y = 0.00473 x + 0.01982	0.990244	1 / x	10	20000
α-Aminoadipic-acid	Organic Acid And Its Derivatives	8.98	y = 9.51983e-5 x - 1.58965e-4	0.9988	1 / x	10	20000
Creatine-Phosphate	Organic Acid And Its Derivatives	N/A	y = 6.37969e-8 x + 0.00234	0.982458	1 / x	10000	20000

## Sheet: Table S5
No.	Compounds	Class	Q1 (Da)	Q3 (Da)	Molecular Weight	Ion mode	Ionization model	Formula	MOCK-1	MOCK-2	MOCK-3	HAF-1	HAF-2	HAF-3	DiR-1	DiR-2	DiR-3	MWXS23526401c_R1	MWXS23526401c_R2	MWXS23526401c_R3	cpd_ID	CAS	kegg_map
1	Phosphorylethanolamine	-	142.026	44.049	141.06	Positive	[M+H]+	C2H8NO4P	N/A	N/A	N/A	N/A	N/A	N/A	N/A	N/A	N/A	N/A	N/A	N/A	-	1071-23-4	-
2	Ethanolamine	-	62	44	61.08	Positive	[M+H]+	C2H7NO	3091.72	2590.41	2775.24	5281.98	3610.68	5326.25	1726.54	993.439	736.204	2793.74	2672.89	2634.9	-	141-43-5	-
3	Anserine	-	241	170	240.26	Positive	[M+H]+	C10H16N4O3	N/A	N/A	N/A	N/A	2536.55	N/A	N/A	N/A	N/A	N/A	N/A	N/A	-	584-85-0	-
4	(5-L-Glutamyl)-L-Alanine	Amino Acid metabolomics	219.09	202	218.09	Positive	[M+H]+	C8H14N2O5	7559.74	8227.99	8392.13	6302	7097.49	7162.5	5131.49	6771.06	6240.49	6262.31	5997.21	6995.2	C03740	5875-41-2	ko00480,ko01100
5	N-Isovaleroylglycine	Amino Acid metabolomics	158.1	74	159.09	Negative	[M-H]-	C7H13NO3	249.841	262.956	270.22	87.0117	65.1495	78.9356	19.5402	9.97177	N/A	104.24	119.391	97.971	-	16284-60-9	-
6	L-Homocitrulline	Amino Acid metabolomics	190.1	127	189.11	Positive	[M+H]+	C7H15N3O3	372.258	333.504	362.034	339.768	325.344	294.418	N/A	N/A	145.13	287.407	240.866	289.427	C02427	1190-49-4	-
7	Argininosuccinic acid	Amino Acid metabolomics	291.5	176.1	290.27	Positive	[M+H]+	C10H18N4O6	3.24177e+06	3.33519e+06	4.08055e+06	3.65038e+06	4.2674e+06	4.04892e+06	836418	764179	756069	2870300	2947590	2860750	-	2387-71-5	-
8	S-(5-Adenosyl)-L-Homocysteine	Amino Acid metabolomics	385	136.06	384.12	Positive	[M+H]+	C14H20N6O5S	4103.31	6277.7	5932.05	2705.45	3402.78	2093.1	1624.62	1184.25	1251.83	3168.24	3008.44	3206.02	C00021	979-92-0	ko00270,ko01100,ko01230,ko01240
9	O-Phospho-L-Serine	Amino Acid metabolomics	186	88.2	185.01	Positive	[M+H]+	C3H8NO6P	10974	11666.8	10544	24794.1	26769.6	23132.4	156.158	714.587	1027.59	7524.48	8958.18	10597.4	C01005	407-41-0	ko00260,ko00270,ko00680,ko00970,ko00997,ko00998,ko01100,ko01110,ko01120,ko01200,ko01230
10	Nicotinuric Acid	Amino Acid metabolomics	181.1	135	180.05	Positive	[M+H]+	C8H8N2O3	927.882	837.765	1001.57	1182.32	1237.8	1222.54	344.369	317.462	423.361	790.179	838.716	828.919	C05380	583-08-4	ko00760
11	L-tyrosine methyl ester	Amino Acid metabolomics	196.2	136.3	195.09	Positive	[M+H]+	C10H13NO3	102.807	112.273	134.286	116.733	90.1725	111.752	37.3596	35.8394	32.0276	41.0252	40.3033	39.9613	C03404	1080-06-4	-
12	Homoserine	Amino Acid metabolomics	120.065	74.06	119.12	Positive	[M+H]+	C4H9NO3	63413.7	43432.3	44808.6	18796.5	17068.4	9965.94	3975.99	8627.31	8559.08	24715.3	25019.5	22372.5	-	1927-25-9	-
13	Glutathione Oxidized	Amino Acid metabolomics	613.152	484	612.15	Positive	[M+H]+	C20H32N6O12S2	35790.8	85558.7	75530.4	40790.8	56077	20304.3	9194.29	2259.95	2155.39	28688.9	31848.3	32017	-	121-24-4	-
14	D-Alanyl-D-Alanine	Amino Acid metabolomics	161.09	44.04	160.09	Positive	[M+H]+	C6H12N2O3	3673.72	3328.66	2896.84	2507.81	1491.8	3099.95	2772.28	2285.32	1606.48	2601.3	2659.87	2358.47	C00993	923-16-0	ko00470,ko00550,ko01100,ko01502
15	Sarcosine	Amino Acid metabolomics	90.2	44.1	89.05	Positive	[M+H]+	C3H7NO2	N/A	N/A	N/A	N/A	N/A	N/A	N/A	N/A	N/A	N/A	N/A	N/A	C00213	107-97-1	ko00260,ko00330,ko01100
16	L-Valine	Amino Acid metabolomics	118.1	72.1	117.08	Positive	[M+H]+	C5H11NO2	29861	33830.5	32160.6	18748.5	18783.5	18663.4	15515	12719.4	12351.6	21752.9	21977	20858.6	C00183	72-18-4	ko00280,ko00290,ko00311,ko00460,ko00770,ko00970,ko01100,ko01110,ko01210,ko01230,ko01240,ko02010
17	Urea	Amino Acid metabolomics	61	44	60.03	Positive	[M+H]+	CH4N2O	109.588	1734.54	221.174	420.411	748.529	263.647	103.587	508.704	3061.2	247.612	355.518	308.025	C00086	57-13-6	ko00220,ko00230,ko00240,ko00330,ko00780,ko00791,ko01100,ko01120,ko02010,ko05120
18	L-Tyrosine	Amino Acid metabolomics	182.08	136.07	181.19	Positive	[M+H]+	C9H11NO3	18930.1	21717.9	20686.4	21655.6	20719.5	21897.3	9698.03	8621.52	8253.84	16689.7	16820	15925.3	C00082	60-18-4	ko00130,ko00261,ko00350,ko00360,ko00400,ko00401,ko00460,ko00680,ko00730,ko00970,ko00997,ko00998,ko00999,ko01055,ko01059,ko01100,ko01110,ko01210,ko01230,ko01240
19	glycylphenylalanine	Amino Acid metabolomics	223.2	120.2	222.1	Positive	[M+H]+	C11H14N2O3	533.126	377.038	458.04	280.82	149.956	335.943	161.353	N/A	N/A	221.849	262.991	274.475	-	3321-03-7	-
20	L-Cystine	Amino Acid metabolomics	239	120	240.02	Negative	[M-H]-	C6H12N2O4S2	7357.55	7684.25	9135.51	8054.41	7331.39	9749.61	N/A	N/A	N/A	5091.57	4399.52	4837.63	C00491	56-89-3	ko00270,ko01100,ko02010
21	5-Hydroxy-tryptophan	Amino Acid metabolomics	219.1	74	220.22	Negative	[M-H]-	C11H12N2O3	12970.5	17242.9	17976.1	27367.2	26912.1	23119	N/A	N/A	N/A	16241.2	14389.9	13572	-	4350-09-8	-
22	L-Tryptophan	Amino Acid metabolomics	205.1	118.06	204.09	Positive	[M+H]+	C11H12N2O2	39755.7	42453.1	42861.5	111603	96787	112624	5454.87	5346.88	7799.15	47436.4	47547	45842.5	C00078	73-22-3	ko00260,ko00380,ko00400,ko00404,ko00901,ko00970,ko00996,ko00997,ko00999,ko01100,ko01110,ko01210,ko01230,ko01240,ko05143
23	Nα-Acetyl-L-glutamine	Amino Acid metabolomics	189.1	130.1	188.18	Positive	[M+H]+	C7H12N2O4	N/A	N/A	N/A	N/A	N/A	N/A	N/A	N/A	N/A	N/A	N/A	N/A	-	2490-97-3	-
24	N8-Acetylspermidine	Amino Acid metabolomics	190.18	173.15	189.18	Positive	[M+H]+	C9H23N3O	N/A	N/A	N/A	N/A	N/A	N/A	N/A	N/A	N/A	N/A	N/A	N/A	C01029	34450-15-2(13431-24-8)	-
25	N-Propionylglycine	Amino Acid metabolomics	130.1	74	131.06	Negative	[M-H]-	C5H9NO3	N/A	N/A	N/A	N/A	N/A	N/A	N/A	N/A	N/A	N/A	N/A	N/A	-	21709-90-0	-
26	L-Homocystine	Amino Acid metabolomics	269	136	268.06	Positive	[M+H]+	C8H16N2O4S2	N/A	N/A	N/A	N/A	N/A	N/A	N/A	N/A	N/A	N/A	N/A	N/A	C01817	626-72-2	ko00270
27	L-Cysteine	Amino Acid metabolomics	122.02	59	121.02	Positive	[M+H]+	C3H7NO2S	N/A	N/A	N/A	N/A	N/A	N/A	N/A	N/A	N/A	N/A	N/A	N/A	C00097	52-90-4	ko00260,ko00270,ko00311,ko00332,ko00430,ko00460,ko00470,ko00480,ko00730,ko00770,ko00920,ko00970,ko01100,ko01110,ko01120,ko01200,ko01230,ko01240,ko04122
28	3-Chloro-L-Tyrosine	Amino Acid metabolomics	216.1	170.1	215.04	Positive	[M+H]+	C9H10ClNO3	N/A	N/A	N/A	N/A	N/A	N/A	N/A	N/A	N/A	N/A	N/A	N/A	-	7423-93-0	-
29	S-Sulfo-L-Cysteine	Amino Acid metabolomics	201.98	120	200.98	Positive	[M+H]+	C3H7NO5S2	N/A	N/A	N/A	N/A	N/A	N/A	N/A	N/A	N/A	N/A	N/A	N/A	C05824	1637-71-4	ko00270,ko01100,ko01230
30	N-Acetylneuraminic Acid	Amino Acid metabolomics	310.11	274.09	309.11	Positive	[M+H]+	C11H19NO9	N/A	N/A	N/A	N/A	N/A	N/A	N/A	N/A	N/A	N/A	N/A	N/A	C19910	131-48-6	-
31	L-Theanine	Amino Acid metabolomics	175	158	174.1	Positive	[M+H]+	C7H14N2O3	N/A	N/A	N/A	N/A	N/A	331.783	N/A	N/A	N/A	N/A	N/A	N/A	-	3081-61-6	-
32	D-Homocysteine	Amino Acid metabolomics	136	90.036	135.04	Positive	[M+H]+	C4H9NO2S	N/A	N/A	N/A	N/A	N/A	N/A	N/A	N/A	N/A	N/A	N/A	N/A	C00155	454-29-5	ko00270,ko00920,ko01100,ko01110,ko01230,ko04621
33	3-Aminoisobutanoic Acid	Amino Acid metabolomics	104.07	86.05	103.06	Positive	[M+H]+	C4H9NO2	N/A	N/A	N/A	N/A	N/A	N/A	N/A	N/A	N/A	N/A	N/A	N/A	C05145	144-90-1	-
34	5-Hydroxy-Tryptamine	Amino Acid metabolomics	177.1	160	176.21	Positive	[M+H]+	C10H12N20	N/A	N/A	N/A	N/A	N/A	5619.17	N/A	N/A	N/A	N/A	N/A	N/A	-	153-98-0(50-67-9)	-
35	L-Tryptophyl-L-glutamic acid	Amino Acid metabolomics	334	159	333.13	Positive	[M+H]+	C16H19N3O5	57464	66153.1	66548.1	N/A	N/A	N/A	N/A	N/A	N/A	N/A	N/A	N/A	-	36099-95-3	-
36	N,N-Dimethylglycine	Amino Acid metabolomics	104	58	103.06	Positive	[M+H]+	C4H9NO2	N/A	N/A	N/A	N/A	N/A	N/A	183.339	180.256	184.651	N/A	N/A	N/A	C01026	1118-68-9	ko00260,ko01100
37	N-Acetyl-L-Tyrosine	Amino Acid metabolomics	224	136	223.09	Positive	[M+H]+	C11H13NO4	119.708	101.561	88.7416	91.1571	N/A	83.7701	N/A	N/A	N/A	N/A	N/A	N/A	C01657	537-55-3	-
38	Trans-4-Hydroxy-L-Proline	Amino Acid metabolomics	132.058	86	131.06	Positive	[M+H]+	C5H9NO3	773.137	768.811	658.574	N/A	N/A	N/A	240.348	272.92	274.802	480.55	466.074	445.66	C01157	51-35-4	ko00330,ko00470,ko01100,ko02010
39	Trimethylamine N-Oxide	Amino Acid metabolomics	76	58.1	75.07	Positive	[M+H]+	C3H9NO	98.3203	55.8189	76.5501	12.4812	4.51798	5.58229	31.2326	41.2055	29.1652	35.6126	35.8964	34.8518	C01104	1184-78-7	ko00680,ko01100,ko01120,ko02020
40	3-Iodo-L-Tyrosine	Amino Acid metabolomics	308.2	261.97	306.97	Positive	[M+H]+	C9H10INO3	111.785	103.607	105.495	124.628	123.061	117.95	162.352	116.87	129.197	76.3047	106.857	128.466	C02515	70-78-0	ko00350,ko01100
41	Succinic Acid	Amino Acid metabolomics	117.03	99	118.03	Negative	[M-H]-	C4H6O4	1.40293e+06	1.68703e+06	1.58259e+06	2.85743e+06	2.79935e+06	3.04792e+06	441692	389116	431561	1599380	1500130	1485130	C00042	110-15-6	ko00020,ko00190,ko00250,ko00310,ko00350,ko00360,ko00361,ko00620,ko00630,ko00640,ko00650,ko00720,ko00760,ko00920,ko01100,ko01110,ko01120,ko01200,ko01220,ko02020
42	Homo-L-arginine	Amino Acid metabolomics	189	144	188.13	Positive	[M+H]+	C7H16N4O2	36924.8	32530.3	36311.4	29848.8	32202.3	27943.4	16497.1	19458.4	20694.1	28267.4	25884.6	26068.9	C01924	156-86-5	-
43	L-Histidine	Amino Acid metabolomics	156.07	110.07	155.07	Positive	[M+H]+	C6H9N3O2	7403.35	6268.35	6851.06	7217.89	7495.16	7127.17	1461.66	1477.29	820.652	3801.16	4091.52	4025.75	C00135	71-00-1	ko00340,ko00404,ko00410,ko00470,ko00970,ko01100,ko01110,ko01230,ko02010
44	L-Threonine	Amino Acid metabolomics	120.06	74	119.06	Positive	[M+H]+	C4H9NO3	51808.9	49666.2	48895.7	37841.3	41867.3	37161.3	31984.6	26178.5	27177.8	39714.8	39588.3	39353.5	C00188	72-19-5	ko00260,ko00261,ko00290,ko00470,ko00860,ko00970,ko01100,ko01110,ko01120,ko01230,ko02010
45	Glycine	Amino Acid metabolomics	76.03	30	75.03	Positive	[M+H]+	C2H5NO2	42705.1	43570.4	48669.1	42104	48078.9	48122.5	8284.86	7086.79	5438.34	32707.2	30908	30089.3	C00037	56-40-6	ko00230,ko00260,ko00310,ko00440,ko00460,ko00470,ko00480,ko00630,ko00680,ko00730,ko00785,ko00860,ko00970,ko01100,ko01110,ko01120,ko01200,ko01230,ko01240,ko01502,ko02010,ko02026
46	L-Glutamic acid	Amino Acid metabolomics	148.06	84	147.05	Positive	[M+H]+	C5H9NO4	2.98955e+06	3.03679e+06	2.89148e+06	1.80043e+06	2.23824e+06	2.05415e+06	3.07301e+06	2.72031e+06	2.61918e+06	2484610	2500030	2526060	C00025	56-86-0	ko00220,ko00250,ko00330,ko00332,ko00340,ko00430,ko00470,ko00480,ko00524,ko00630,ko00650,ko00660,ko00860,ko00910,ko00970,ko00997,ko00998,ko01100,ko01110,ko01120,ko01200,ko01210,ko01230,ko01240,ko02010,ko02020
47	L-Glutamine	Amino Acid metabolomics	147.069	84	146.07	Positive	[M+H]+	C5H10N2O3	735623	708171	700954	297548	320061	254843	1.38481e+06	1.45677e+06	1.5874e+06	842723	855451	815669	C00064	56-85-9	ko00220,ko00230,ko00240,ko00250,ko00470,ko00630,ko00750,ko00910,ko00970,ko01100,ko01120,ko01230,ko01232,ko01240,ko02010,ko02020
48	Beta-Alanine	Amino Acid metabolomics	90.2	30	89.05	Positive	[M+H]+	C3H7NO2	7024.24	6508.61	6650.01	7156.07	11871.6	7358.49	2170.97	1629.73	943.364	5865.53	6339.86	5780.89	C00099	107-95-9	ko00240,ko00410,ko00640,ko00770,ko01100,ko01110,ko01240
49	L-α-Aspartyl-L-phenylalanine	Amino Acid metabolomics	281.3	166	280.11	Positive	[M+H]+	C13H16N2O5	1874.6	1994.37	1861.74	935.342	582.817	854.453	919.822	731.374	508.854	1137.74	1074.99	948.427	-	13433-09-5	-
50	L-Aspartate	Amino Acid metabolomics	134.04	74	133.1	Positive	[M+H]+	C4H7NO4	340720	282109	290394	279107	284240	276686	129133	109271	116168	225086	230767	217906	C00049	56-84-8	ko00220,ko00250,ko00260,ko00261,ko00270,ko00300,ko00340,ko00410,ko00460,ko00470,ko00710,ko00760,ko00770,ko00970,ko00997,ko00998,ko00999,ko01100,ko01110,ko01120,ko01200,ko01210,ko01230,ko01240,ko02010,ko02020,ko02030
51	L-Asparagine Anhydrous	Amino Acid metabolomics	133.06	74	132.05	Positive	[M+H]+	C4H8N2O3	15812.5	16333.2	15760.1	8984.41	10362.8	12220.9	21002.2	21287.1	19291.9	15525.9	14373.6	14729.4	C00152	70-47-3	ko00250,ko00460,ko00970,ko01100,ko01110,ko01230
52	L-Arginine	Amino Acid metabolomics	175.1	70.06	174.11	Positive	[M+H]+	C6H14N4O2	316208	292062	357257	175710	363541	79329.7	87864.9	138129	163543	229466	225739	221959	C00062	74-79-3	ko00220,ko00261,ko00330,ko00331,ko00470,ko00970,ko00998,ko01100,ko01110,ko01230,ko02010,ko05142,ko05146
53	L-Alanine	Amino Acid metabolomics	90.05	44.05	89.05	Positive	[M+H]+	C3H7NO2	105355	103960	101343	60611.4	55292.4	64025.3	52360.1	38648.5	38571.4	72504	69465	70953.4	C00041	56-41-7	ko00250,ko00270,ko00430,ko00450,ko00470,ko00710,ko00970,ko00997,ko01100,ko01110,ko01120,ko01200,ko01230,ko01502,ko02010,ko04122
54	5-Hydroxylysine	Amino Acid metabolomics	163.1	128.07	162.18	Positive	[M+H]+	C6H14N2O3	2034.39	1957.4	1951.26	1922.97	1956.18	1927.35	1791.92	1850.76	1819.44	1909.78	1902.91	1882.58	-	13204-98-3(1190-94-9)	-
55	3-N-Methyl-L-Histidine	Amino Acid metabolomics	170	96	169.18	Positive	[M+H]+	C7H11N3O2	13159.8	11268.9	12365.3	10800.9	11672.2	9792.18	2566.23	3625.6	3441.83	8963.74	9094.96	8862.5	C01152	368-16-1	ko00340,ko01100
56	1-Methylhistidine	Amino Acid metabolomics	170.1	124	169.09	Positive	[M+H]+	C7H11N3O2	3797.52	3767.09	3723.54	1836.38	2603.03	1865.74	1812.38	1583.32	1434.68	2213.05	2252.26	2263.99	C01152	332-80-9	ko00340,ko01100
57	L-Isoleucine	Amino Acid metabolomics	132.1	86.1	131.1	Positive	[M+H]+	C6H13NO2	27547.6	32817.5	31124.3	17675	18320.8	17911	6833.6	4838.22	5434.29	15080.1	15104.5	14827.2	C00407	73-32-5	ko00280,ko00290,ko00460,ko00970,ko01100,ko01110,ko01210,ko01230,ko02010,ko05131
58	L-Carnosine	Amino Acid metabolomics	227.2	156	226.11	Positive	[M+H]+	C9H14N4O3	6932.62	6257.09	6640.33	7557.68	4999.08	8891.66	2300.49	2255.46	2230.47	4104.88	4011.92	3889.75	C00386	305-84-0	ko00340,ko00410,ko01100
59	Glycyl-L-Proline	Amino Acid metabolomics	173.1	116.071	172.09	Positive	[M+H]+	C7H12N2O3	531.799	526.94	463.215	329.485	395.555	339.868	230.124	169.39	150.459	319.613	328.121	305.091	-	704-15-4	-
60	L-Cystathionine	Amino Acid metabolomics	223.07	134	222.07	Positive	[M+H]+	C7H14N2O4S	38750.3	34254	36143.7	23683.3	23985	28656.6	14594.8	9624.46	9756.35	23694.4	23991.9	25408.9	C02291	56-88-2	ko00260,ko00270,ko01100,ko01110,ko01230,ko01240
61	L-Serine	Amino Acid metabolomics	106.04	60	105.04	Positive	[M+H]+	C3H7NO3	95484.3	97614.5	90756	71346	80108.4	71227.3	38196.6	34557.6	38301.1	68733.4	63260.2	67554.3	C00065	56-45-1	ko00260,ko00261,ko00270,ko00460,ko00470,ko00564,ko00600,ko00630,ko00680,ko00920,ko00970,ko00997,ko00998,ko01100,ko01110,ko01120,ko01200,ko01230,ko01240,ko01502,ko02010
62	L-Proline	Amino Acid metabolomics	116.1	70.1	115.06	Positive	[M+H]+	C5H9NO2	74407.5	70915.1	70277.8	42413.9	41759.1	40221.8	25965.8	24189.1	24271.9	45612.6	44829.5	44503.7	C00148	147-85-3	ko00330,ko00332,ko00333,ko00401,ko00404,ko00470,ko00970,ko01100,ko01110,ko01230,ko02010
63	L-Phenylalanine	Amino Acid metabolomics	166.1	120.08	165.08	Positive	[M+H]+	C9H11NO2	15598.6	17257.2	16625.2	9160.01	8426.64	9329.11	4566.74	3807.25	3821.48	10204.1	9357.23	9245.9	C00079	63-91-2	ko00360,ko00400,ko00460,ko00470,ko00970,ko00996,ko00997,ko00999,ko01100,ko01110,ko01210,ko01230,ko02010
64	Nα-Acetyl-L-Arginine	Amino Acid metabolomics	217.1	158	216.12	Positive	[M+H]+	C8H16N4O3	1775.89	1505.58	1663.65	1778.01	2151.53	1451.3	898.54	1196.12	1191.82	1466.43	1386.57	1485.94	-	155-84-0	-
65	L-Citrulline	Amino Acid metabolomics	176.1	113	175.1	Positive	[M+H]+	C6H13N3O3	24126.1	27005.1	25717.9	10462	16011.3	7618.97	24976.7	33639.9	34745.6	21579.7	20800.5	20504.2	C00327	372-75-8	ko00220,ko01100,ko01110,ko01230
66	N6-Acetyl-L-Lysine	Amino Acid metabolomics	189.1	126	188.12	Positive	[M+H]+	C8H16N2O3	4679.34	4916.78	4861.22	2167.77	2668.64	2511.48	1357.71	1031.8	1196.9	2729.81	2814.55	2767.13	C02727	692-04-6	ko00310,ko01100
67	N-Glycyl-L-Leucine	Amino Acid metabolomics	189.1	86	188.12	Positive	[M+H]+	C8H16N2O3	3326.71	2520.72	3038.88	2074.7	834.04	2041.4	2126.74	1700.94	669.464	1647	1868.31	1747.51	C02155	869-19-2	-
68	N-Acetylaspartate	Amino Acid metabolomics	176	134	175.05	Positive	[M+H]+	C6H9NO5	214305	199965	223258	89129.1	94440.5	81917	74377.2	62107.9	76506.1	126335	123802	120092	C01042	997-55-7	ko00250,ko01100
69	Methionine Sulfoxide	Amino Acid metabolomics	166	74	165.05	Positive	[M+H]+	C5H11NO3S	1089.89	1196.01	1137.08	953.014	1061.85	686.246	907.776	957.536	918.573	992.289	1012.45	1007.39	-	62697-73-8	-
70	L-Methionine	Amino Acid metabolomics	150.05	104	149.05	Positive	[M+H]+	C5H11NO2S	5540.23	6640.15	7128.78	3991.29	4300.31	4317.8	1189.82	708.244	701.123	3617.46	3682.46	3667.53	C00073	63-68-3	ko00270,ko00470,ko00970,ko00999,ko01100,ko01110,ko01210,ko01230,ko01240
71	γ-Glutamate-Cysteine	Amino Acid metabolomics	251.07	130.05	250.06	Positive	[M+H]+	C8H14N2O5S	N/A	N/A	N/A	N/A	N/A	N/A	N/A	N/A	N/A	N/A	N/A	N/A	C00669	636-58-8	ko00480,ko01100,ko01240
72	L-Leucine	Amino Acid metabolomics	132.1	86.1	131.1	Positive	[M+H]+	C6H13NO2	55980.6	63454	58776.1	38744.8	35312.3	37182.4	15966	13433.4	13726.5	36229	35967.6	35037.7	C00123	61-90-5	ko00280,ko00290,ko00970,ko01100,ko01110,ko01210,ko01230,ko02010,ko05131
73	L-Pipecolic Acid	Amino Acid metabolomics	130	84	129.08	Positive	[M+H]+	C6H11NO2	515.595	493.307	480.24	300.801	361.66	319.251	266.779	377.535	326.667	372.162	386.607	369.808	C00408	3105-95-1	ko00310,ko01100,ko01110,ko01120
74	L-Ornithine	Amino Acid metabolomics	133.09	70	132.16	Positive	[M+H]+	C5H13ClN2O2	149160	123603	120169	62758.9	105663	56088.2	12679.7	22645.4	13917.1	63846	62617.4	62878.2	C00077	3184-13-2	ko00220,ko00330,ko00470,ko00480,ko00997,ko00998,ko01100,ko01110,ko01210,ko01230,ko02010
75	L-Lysine	Amino Acid metabolomics	147.069	84	146.11	Positive	[M+H]+	C6H14N2O2	265371	236757	268200	160819	216297	151324	9992.66	16725.9	17414.2	134202	129505	129160	C00047	56-87-1	ko00300,ko00310,ko00470,ko00780,ko00970,ko00997,ko01100,ko01110,ko01120,ko01210,ko01230,ko02010
76	1,3-Dimethyluric Acid	Organic Acid And Its Derivatives	195	180	196.06	Negative	[M-H]-	C7H8N4O3	N/A	N/A	N/A	N/A	N/A	N/A	N/A	N/A	N/A	N/A	N/A	N/A	-	944-73-0	-
77	(S)-β-Aminoisobutyric Acid	Organic Acid And Its Derivatives	104.07	57.03	103.06	Positive	[M+H]+	C4H9NO2	2625.9	1859.36	2759.19	2972.09	2410.99	2159.18	1439	2061.39	1826.13	2362.37	2496.77	1930.95	C03284	4249-19-8	ko00280,ko01100
78	kynurenine	Organic Acid And Its Derivatives	209.1	146	208.09	Positive	[M+H]+	C10H12N2O3	78.3687	74.1598	72.1648	98.8475	70.6915	91.7049	58.986	N/A	N/A	69.3276	69.0354	68.6807	C00328	343-65-7	ko00380,ko01100,ko01240,ko05143
79	2-Aminobutyric acid	Organic Acid And Its Derivatives	104.1	58.14	103.12	Positive	[M+H]+	C4H9NO2	9917.98	5656.53	5882.45	3538.11	3615.69	1810.06	47491.1	20989	31410.8	13883.7	14502.6	13652.1	-	1492-24-6	-
80	2-Aminoethanesulfonic Acid	Organic Acid And Its Derivatives	124	80	125.15	Negative	[M-H]-	C2H7NO3S	348.627	355.151	342.499	234.066	229.341	260.066	212.086	207.684	207.375	254.328	256.632	237.155	C00245	107-35-7	ko00430,ko00920,ko01100,ko02010
81	N'-Formylkynurenine	Organic Acid And Its Derivatives	237.1	146.06	236.08	Positive	[M+H]+	C11H12N2O4	N/A	N/A	N/A	N/A	N/A	N/A	N/A	N/A	N/A	N/A	N/A	N/A	-	1022-31-7	-
82	γ-Aminobutyric Acid	Organic Acid And Its Derivatives	104.06	68.8	103.06	Positive	[M+H]+	C4H9NO2	1.84359e+06	1.53644e+06	1.6205e+06	1.49654e+06	1.54118e+06	1.66435e+06	554166	386387	316308	1163030	1070390	1099320	C00334	56-12-2	ko00250,ko00330,ko00410,ko00650,ko00760,ko01100,ko01120,ko02024
83	Kynurenic Acid	Organic Acid And Its Derivatives	190.043	144	189.04	Positive	[M+H]+	C10H7NO3	N/A	N/A	N/A	N/A	N/A	N/A	N/A	N/A	N/A	N/A	N/A	N/A	C01717	492-27-3	ko00380,ko01100
84	Guanidinoethyl Sulfonate	Organic Acid And Its Derivatives	168.04	151.01	167.04	Positive	[M+H]+	C3H9N3O3S	N/A	N/A	N/A	N/A	N/A	N/A	N/A	N/A	N/A	N/A	N/A	N/A	C01959	543-18-0	ko00430
85	Creatine Phosphate	Organic Acid And Its Derivatives	212.04	114.06	211.11	Positive	[M+H]+	C4H8N3Na2O5P	N/A	N/A	N/A	N/A	N/A	N/A	N/A	N/A	N/A	N/A	N/A	N/A	-	922-32-7	-
86	6-Aminocaproic Acid	Organic Acid And Its Derivatives	132.095	69	131.1	Positive	[M+H]+	C6H13NO2	N/A	N/A	N/A	N/A	N/A	N/A	N/A	N/A	N/A	N/A	N/A	N/A	C02378	60-32-2	ko00930,ko01100,ko01120
87	3,7-Dimethyluric Acid	Organic Acid And Its Derivatives	195	180	196.06	Negative	[M-H]-	C7H8N4O3	N/A	N/A	N/A	N/A	N/A	N/A	N/A	N/A	N/A	N/A	N/A	N/A	-	13087-49-5	-
88	1,3,7-Trimethyluric Acid	Organic Acid And Its Derivatives	211.08	154.06	210.08	Positive	[M+H]+	C8H10N4O3	N/A	N/A	N/A	N/A	N/A	N/A	N/A	N/A	N/A	N/A	N/A	N/A	-	5415-44-1	-
89	3-Hydroxyhippuric Acid	Organic Acid And Its Derivatives	196.05	121	195.05	Positive	[M+H]+	C9H9NO4	26.6061	33.2222	N/A	31.7053	42.9286	45.6038	N/A	N/A	N/A	28.4941	29.7954	21.4278	-	1637-75-8	-
90	Creatine	Organic Acid And Its Derivatives	132.1	90	131.07	Positive	[M+H]+	C4H9N3O2	N/A	N/A	N/A	N/A	N/A	N/A	N/A	N/A	60.7572	27.5047	33.9616	34.6052	C00300	57-00-1	ko00260,ko00330,ko01100
91	P-Aminohippuric Acid	Organic Acid And Its Derivatives	195.069	120	194.07	Positive	[M+H]+	C9H10N2O3	496.72	582.652	599.106	687.469	856.669	844.853	186.398	155.643	157.86	509.659	492.197	486.202	-	61-78-9	-
92	5-Aminovaleric Acid	Organic Acid And Its Derivatives	118.2	55	117.08	Positive	[M+H]+	C5H11NO2	N/A	269.066	N/A	N/A	N/A	N/A	306.812	231.762	354.832	N/A	N/A	N/A	C00431	660-88-8	ko00310,ko00330,ko00470,ko01100,ko01120
93	4-Acetamidobutyric Acid	Organic Acid And Its Derivatives	146.074	86	145.07	Positive	[M+H]+	C6H11NO3	4414.81	4259.07	4868.67	3307.56	2120.02	4362.19	897.671	621.542	534.307	2145.05	1765.74	1802.32	C02946	3025-96-5	ko00330,ko01100
94	α-Aminoadipic acid	Organic Acid And Its Derivatives	162.07	98.06	161.16	Positive	[M+H]+	C6H11NO4	91464.5	97844.4	80783.5	41934.8	53768.6	49356.3	47047.1	54605.5	38581	59261.6	53519.8	55073.1	-	1118-90-7(542-32-5)	-

## Sheet: Table S6
No.	Compounds	Class	DiR-1	DiR-2	DiR-3	HAF-1	HAF-2	HAF-3	MOCK-1	MOCK-2	MOCK-3
1	(5-L-Glutamyl)-L-Alanine	Amino Acid metabolomics	-1.810835045136575	-0.21092239047479203	-0.7286558442063423	-0.6686313902987701	0.10761160469102525	0.17104916985192833	0.5586828988030061	1.210768561084711	1.370932435685805
2	N-Isovaleroylglycine	Amino Acid metabolomics	-0.8534938885206144	-0.9381939516747566	-1.0264641109166195	-0.2562364910795007	-0.44976023575505164	-0.3277263778275773	1.1851274380043482	1.3012236938249624	1.3655239239448098
3	L-Homocitrulline	Amino Acid metabolomics	-1.585151761565357	-1.585151761565357	-0.6320928094817317	0.6460830836226955	0.5513587981125049	0.3482689716265843	0.8594399829783124	0.6049457999359283	0.7922996963364204
4	Argininosuccinic acid	Amino Acid metabolomics	-1.2673740665041773	-1.3145850153010754	-1.3198855618884444	0.571675148197263	0.9749207121181331	0.8321339985192264	0.3046266436839982	0.36567951240249175	0.8528086287725836
5	S-(5-Adenosyl)-L-Homocysteine	Amino Acid metabolomics	-0.806034669708956	-1.034981951784652	-0.9998471276167024	-0.24411948771216463	0.11841575598180457	-0.5624761718379895	0.48261333987088634	1.6130641170388231	1.433366195768951
6	O-Phospho-L-Serine	Amino Acid metabolomics	-1.13735837623441	-1.0846131849630978	-1.0550486719253276	1.1897640432222691	1.376363447324463	1.032819561175352	-0.11558300317280809	-0.05014793409991412	-0.1561958813265267
7	Nicotinuric Acid	Amino Acid metabolomics	-1.289661394821386	-1.3607071549405403	-1.0810817074144863	0.9229528139873159	1.069426701659647	1.029147884328098	0.2510999466503843	0.013146898104224543	0.44567601244674343
8	L-tyrosine methyl ester	Amino Acid metabolomics	-1.21753106140595	-1.2556483604349233	-1.3512269348264008	0.77269691868043	0.1067105210981502	0.6478017877979899	0.4234990970597317	0.660866573191558	1.2128314588394127
9	Homoserine	Amino Acid metabolomics	-0.9698657187038384	-0.7478407669182919	-0.7510975919734171	-0.2624252994232508	-0.3449174020784339	-0.6839424997145667	1.867322609956481	0.9135342371749174	0.97923243168040075
10	Glutathione Oxidized	Amino Acid metabolomics	-0.877592661642138	-1.1012219990578753	-1.1045941451992918	0.1413813477945312	0.6343550663974162	-0.5193006377373763	-0.019868555904475668	1.5851250748396875	1.2617165105095214
11	D-Alanyl-D-Alanine	Amino Acid metabolomics	0.19365952890502502	-0.465467552425564	-1.3843123275361926	-0.16431616798943538	-1.5395307558603113	0.6371744424891511	1.4137967957939657	0.946741590632386	0.3622544459909764
12	L-Valine	Amino Acid metabolomics	-0.7069259142559965	-1.0425295625079003	-1.086676287356596	-0.31875449014979357	-0.31454422875020493	-0.3289666051157139	1.0152754620815903	1.4917948611940564	1.2913267648605595
13	Urea	Amino Acid metabolomics	-0.7019623259248501	-0.2917442691473603	2.2928941787092856	-0.3811490266904971	-0.04889896647998893	-0.539886432003008	-0.6958861526941998	0.9495279551904497	-0.5828949609598311
14	L-Tyrosine	Amino Acid metabolomics	-1.1794902603813413	-1.3555763740763975	-1.4157180470573374	0.7764235759136432	0.6233066989836846	0.8159459618612329	0.3306091486464581	0.7866109617062703	0.617888334403785
15	Glycylphenylalanine	Amino Acid metabolomics	-0.49214051777002227	-1.3388131247253945	-1.3388131247253945	0.1347440530411148	-0.5519467206062102	0.42399211910222406	1.4586741471244848	0.6396296172425302	1.0646735513166672
16	L-Cystine	Amino Acid metabolomics	-1.3092037678857338	-1.3092037678857338	-1.3092037678857338	0.6153258488409039	0.44256546264915764	1.0203790969473705	0.44881690388551676	0.5268801142206712	0.8736438771135808
17	5-Hydroxy-tryptophan	Amino Acid metabolomics	-1.221560042850067	-1.221560042850067	-1.221560042850067	1.174179854887451	1.1343471608116509	0.8022928224843567	-0.08611237326811885	0.2878946402779797	0.35207802335688165
18	L-Tryptophan	Amino Acid metabolomics	-1.0372979027912002	-1.0397237366939454	-0.9846368608091666	1.3471805781215893	1.0143502867753091	1.3701019988207213	-0.26677887048559923	-0.20618547652342706	-0.19701001641428081
19	L-Theanine	Amino Acid metabolomics	-0.33333333333333337	-0.33333333333333337	-0.33333333333333337	-0.33333333333333337	-0.33333333333333337	2.666666666666667	-0.33333333333333337	-0.33333333333333337	-0.33333333333333337
20	5-Hydroxy-Tryptamine	Amino Acid metabolomics	-0.3333333333333333	-0.3333333333333333	-0.3333333333333333	-0.3333333333333333	-0.3333333333333333	2.6666666666666665	-0.3333333333333333	-0.3333333333333333	-0.3333333333333333
21	L-Tryptophyl-L-glutamic acid	Amino Acid metabolomics	-0.6644903265919418	-0.6644903265919418	-0.6644903265919418	-0.6644903265919418	-0.6644903265919418	-0.6644903265919418	1.1426659526083724	1.4159269605877984	1.4283490463554793
22	N,N-Dimethylglycine	Amino Acid metabolomics	1.3396875286645367	1.3059571158184486	1.3540505921726005	-0.6666158727759309	-0.6666158727759309	-0.6666158727759309	-0.6666158727759309	-0.6666158727759309	-0.6666158727759309
23	N-Acetyl-L-Tyrosine	Amino Acid metabolomics	-1.0341535106388307	-1.0341535106388307	-1.0341535106388307	0.71541878068373	-1.0341535106388307	0.573640963440319	1.2633985366846876	0.915097143201053	0.669058618545533
24	Trans-4-Hydroxy-L-Proline	Amino Acid metabolomics	-0.28340424768506656	-0.18275840310388813	-0.1769416307962823	-1.0260662149730153	-1.0260662149730153	-1.0260662149730153	1.3628888716994636	1.3495198597144382	1.0088941950903805
25	Trimethylamine N-Oxide	Amino Acid metabolomics	-0.2532767095659783	0.054840713768402785	-0.3171518899564299	-0.8326113710784643	-1.0786406862236833	-1.0457582686610842	1.8194361096939569	0.5063310889029122	1.146831013120369
26	3-Iodo-L-Tyrosine	Amino Acid metabolomics	2.3276569000463354	-0.274022309644617	0.4311195483941394	0.16972858740770305	0.08013577359895212	-0.21225835116597908	-0.5648881420644284	-1.0327312805842286	-0.9247407259878784
27	Succinic Acid	Amino Acid metabolomics	-1.0972564150596882	-1.1459420492113592	-1.1066379011463379	1.1397342099272674	1.0859566435117933	1.3161314002214306	-0.2071441200998897	0.05593404950726391	-0.04077581765047929
28	Homo-L-arginine	Amino Acid metabolomics	-1.5415698386690893	-1.146278883054591	-0.9813285501270091	0.24070146583159244	0.5548568756076786	-0.01364174815706628	1.185252348899921	0.5986426400174394	1.1033656896511224
29	L-Histidine	Amino Acid metabolomics	-1.2496669601381045	-1.2443360442286613	-1.4683488736851038	0.7140876962260555	0.8086797042282813	0.683136825265342	0.7773561067165577	0.39014955819949265	0.5889419874161398
30	L-Threonine	Amino Acid metabolomics	-0.7467888432346068	-1.3497447443156936	-1.2459765949247363	-0.13857726186411093	0.2795110671882973	-0.20919904367171316	1.3119422809530032	1.089421048390658	1.0094120914789044
31	Glycine	Amino Acid metabolomics	-1.2528742688436763	-1.3144212303001326	-1.3991046725016147	0.48447174707508983	0.7914083114189564	0.7936485401095242	0.5153467180747427	0.5597980915013303	0.8217267634657801
32	L-Glutamic acid	Amino Acid metabolomics	1.0104195987573463	0.2528914786292698	0.035662845135104225	-1.722866790186235	-0.7825244457616664	-1.1779209703036015	0.8311728269212452	0.9326344224266705	0.6205310343818673
33	L-Glutamine	Amino Acid metabolomics	1.0656890784197586	1.203261510196428	1.4529971234125112	-1.0128355602305117	-0.9697968321987901	-1.0944741021673923	-0.17536044492050865	-0.22784205585882852	-0.24163871665266712
34	Beta-Alanine	Amino Acid metabolomics	-1.0091416123702108	-1.163849240691219	-1.3600367173699293	0.41578312822479835	1.76365320563433	0.4736429536624371	0.37810071277140955	0.23071548614179763	0.27113208399658717
35	L-α-Aspartyl-L-phenylalanine	Amino Acid metabolomics	-0.37028662306384397	-0.6866733231898382	-1.0602638448203467	-0.3442297840666342	-0.9360868294753438	-0.4800343027290606	1.2326941724430098	1.43377550510511	1.211105029796948
36	L-Aspartate	Amino Acid metabolomics	-1.177456503176973	-1.4000306587242548	-1.322744554114938	0.5032083523991996	0.5607339529182097	0.4760827326149252	1.193669264921886	0.5368460829394318	0.6296913302225123
37	L-Asparagine Anhydrous	Amino Acid metabolomics	1.1979524336359038	1.2619936073708535	0.8135254972579601	-1.5034346464930994	-1.1935926642157753	-0.7759304576946029	0.031402719133423664	0.1484581485384913	0.019625362466846756
38	L-Arginine	Amino Acid metabolomics	-1.1583606725987685	-0.7153550034886244	-0.49136237725268533	-0.3841268695445989	1.2713371633368362	-1.2335861503619991	0.8541608593023203	0.6413445511137865	1.215948499493734
39	L-Alanine	Amino Acid metabolomics	-0.6043812735961002	-1.1051842110489	-1.1080018394425495	-0.30300889214411825	-0.49728021764059205	-0.17832155190063484	1.3312126250228422	1.2802755263362344	1.1846898344138197
40	5-Hydroxylysine	Amino Acid metabolomics	-1.561546756568886	-0.7990432598164245	-1.2049592316157012	0.13691335622113446	0.5673039383081911	0.1936793556171527	1.5809778331462379	0.583100410310717	0.5035743543975786
41	3-N-Methyl-L-Histidine	Amino Acid metabolomics	-1.4491682402330854	-1.2006496304288075	-1.243760576720119	0.4826209014007138	0.6870178975420679	0.24597473894619235	1.035978911008813	0.592390331950846	0.8495956665333807
42	1-Methylhistidine	Amino Acid metabolomics	-0.6754905878286983	-0.9033136316018874	-1.051150569328017	-0.651612535885675	0.11091167784298782	-0.6224117870126211	1.298974306240313	1.268705127029314	1.2253880005442823
43	L-Isoleucine	Amino Acid metabolomics	-1.0358524545215217	-1.220033598603637	-1.1650137916020493	-0.03515217989894159	0.024460295459266583	-0.013367999876344358	0.8761310330001547	1.3625548276003805	1.206273868442692
44	L-Carnosine	Amino Acid metabolomics	-1.2024017890028202	-1.2202113014992437	-1.2300943544078464	0.8769228207233957	-0.13505449689551563	1.4045372308163635	0.6296962202313346	0.3625138740069874	0.5140917960273453
45	Glycyl-L-Proline	Amino Acid metabolomics	-0.8206447342314499	-1.2415592382187042	-1.3727555469974806	-0.1320375785398757	0.3258516208449963	-0.060077778794003625	1.2700692243579705	1.2363974872595143	0.7947565443190315
46	L-Cystathionine	Amino Acid metabolomics	-0.8805151058287626	-1.3276194595307846	-1.315755319166263	-0.06295353670299424	-0.03581420307423836	0.38441955387508264	1.292390662914566	0.8879273256297118	1.0579200818836818
47	L-Serine	Amino Acid metabolomics	-1.1929367957163146	-1.3356207374781492	-1.1888375683557222	0.10683510178092943	0.45040320424382835	0.10217793558548828	1.0532827561644014	1.1368087683528683	0.8678873354226719
48	L-Proline	Amino Acid metabolomics	-0.969726076000333	-1.0555275054412896	-1.0515247589335475	-0.17543808973210365	-0.20705916322924087	-0.28129514860097804	1.3695476513335945	1.2009015702750772	1.1701215203288202
49	L-Phenylalanine	Amino Acid metabolomics	-0.9687576889195987	-1.1081909799383973	-1.1055789317920588	-0.12549247467380803	-0.26013074554125964	-0.09444788377678963	1.0565404405278154	1.36104726950106	1.245010994613035
50	Nα-Acetyl-L-Arginine	Amino Acid metabolomics	-1.6159838501793788	-0.8327213728360846	-0.8440373833208822	0.6988736659230161	1.6820004646889555	-0.16107332758515794	0.6932969531408536	-0.01820624406990691	0.39785109423858256
51	L-Citrulline	Amino Acid metabolomics	0.23968197133369054	1.1518584736859012	1.2682816143239328	-1.2886283360688162	-0.7043194365966603	-1.5879790783691916	0.15011885953735157	0.4532595492117688	0.3177263829420214
52	N6-Acetyl-L-Lysine	Amino Acid metabolomics	-0.9135320147350025	-1.1169610658024778	-1.0139084163214693	-0.4079128595759992	-0.0952825081238766	-0.19337704113073859	1.1597469895603238	1.3079533741615665	1.273273541967674
53	N-Glycyl-L-Leucine	Amino Acid metabolomics	0.10072357280256879	-0.37755123242093896	-1.5361470383646219	0.04227290460218311	-1.3512881315629781	0.004867450399399937	1.4485810774338157	0.5432642850281176	1.1252771120824545
54	N-Acetylaspartate	Amino Acid metabolomics	-0.7378256808668654	-0.9202521354462488	-0.7061725585327794	-0.5184874565840903	-0.43951451163890254	-0.6257207436780401	1.3426938012019791	1.1294718481930544	1.475807437351892
55	Methionine Sulfoxide	Amino Acid metabolomics	-0.5381139005998362	-0.2115670207772725	-0.4672549638257571	-0.24123824403760766	0.47296031985322373	-1.9918834593137875	0.656996185417957	1.3534155442552143	0.9666855390278651
56	L-Methionine	Amino Acid metabolomics	-1.0722860188304446	-1.267480607957269	-1.270367102513205	0.06322287915442915	0.18847842196219966	0.19556876596834413	0.6910498564541284	1.1368791602370236	1.3349346455247926
57	L-Leucine	Amino Acid metabolomics	-1.0696508538040643	-1.1987305501741898	-1.183796414688321	0.09133001366987671	-0.08361733688183327	0.011694738022805993	0.9697955743318449	1.3506981711077812	1.1122766584161006
58	L-Pipecolic Acid	Amino Acid metabolomics	-1.2619217622459014	-0.05337258456326652	-0.6084364447615165	-0.8906811925547158	-0.22659934482663738	-0.689353250377901	1.4531166242186626	1.2099146645707821	1.0673332905404957
59	L-Ornithine	Amino Acid metabolomics	-1.1788971210304315	-0.9875413951456592	-1.1551361161643316	-0.2173049697655108	0.6065194743045104	-0.3453910052553354	1.441725685199312	0.9509837792084027	0.8850416686490445
60	L-Lysine	Amino Acid metabolomics	-1.282561302381893	-1.2205307232318128	-1.2141896281185838	0.1069414176463893	0.6180289556952134	0.019459870530560544	1.0701339350030943	0.8065203285143453	1.096197146342687
61	(S)-β-Aminoisobutyric Acid	Organic Acid And Its Derivatives	-1.5997789109936225	-0.3486010854535201	-0.8215294334700555	1.4821289051093534	0.35417328815299337	-0.15201987011981022	0.7862101113906632	-0.7547437263018251	1.0541607216858233
62	Kynurenine	Organic Acid And Its Derivatives	-0.04306223564407141	-1.6702338113409543	-1.6702338113409543	1.0565465522240638	0.2798436624045212	0.8595127707103832	0.4916236195275696	0.3755182731373818	0.32048498032206085
63	2-Aminobutyric acid	Organic Acid And Its Derivatives	2.093301907865163	0.412794619798155	1.0736468655878437	-0.6937699926514056	-0.6888508271128041	-0.8033461541178107	-0.2892208377215406	-0.5594407129571125	-0.5451148686904883
64	2-Aminoethanesulfonic Acid	Organic Acid And Its Derivatives	-0.8474034930372516	-0.916192522341947	-0.9210240152512994	-0.5039855213059519	-0.5778122729237324	-0.09774286087142613	1.2859897522847386	1.3879260606820436	1.190244872764823
65	γ-Aminobutyric Acid	Organic Acid And Its Derivatives	-1.0869621452765532	-1.3617997374974884	-1.4765968814638377	0.4567409730842661	0.5298563655821183	0.7316241044105499	1.0252452343481238	0.5220974357461291	0.6597946510666913
66	3-Hydroxyhippuric Acid	Organic Acid And Its Derivatives	-1.0104013165321895	-1.0104013165321895	-1.0104013165321895	0.590767366999935	1.1575568708056487	1.2926613277719774	0.33324769678792754	0.6673720037632701	-1.0104013165321895
67	Creatine	Organic Acid And Its Derivatives	-0.33333333333333337	-0.33333333333333337	2.666666666666667	-0.33333333333333337	-0.33333333333333337	-0.33333333333333337	-0.33333333333333337	-0.33333333333333337	-0.33333333333333337
68	P-Aminohippuric Acid	Organic Acid And Its Derivatives	-1.1428954606731798	-1.2523662289136865	-1.2444738303446938	0.6406419669605555	1.242901705990616	1.2008421683842994	-0.038319678098392644	0.2675521237080465	0.3261172329864347
69	5-Aminovaleric Acid	Organic Acid And Its Derivatives	1.1349535777441808	0.6554757165623826	1.4417404374931373	-0.8251946902076878	-0.8251946902076878	-0.8251946902076878	-0.8251946902076878	0.8938037192387387	-0.8251946902076878
70	4-Acetamidobutyric Acid	Organic Acid And Its Derivatives	-1.0735028526474064	-1.2276515026552244	-1.2763506185789073	0.2718151136879513	-0.3911247419600073	0.8605649760604579	0.8899417067436631	0.8029997441054223	1.1433081752440508
71	α-Aminoadipic acid	Organic Acid And Its Derivatives	-0.6588612251830115	-0.3192235922374081	-1.0392889102449259	-0.8885856931097702	-0.3568284952529268	-0.5550948947873968	1.3370511451950924	1.6237346638559558	0.8570970017643905
72	Ethanolamine	-	-0.711291529925177	-1.1543003043110587	-1.309745806509927	1.4372345301606873	0.4272781471687854	1.46398495931178	0.1136732879417562	-0.1892637607132931	-0.07756952312355245
73	Anserine	-	-0.3333333333333333	-0.3333333333333333	-0.3333333333333333	-0.3333333333333333	2.6666666666666665	-0.3333333333333333	-0.3333333333333333	-0.3333333333333333	-0.3333333333333333

## Sheet: Table S7
No.1	Compounds	Class	DiR-1	DiR-2	DiR-3	HAF-1	HAF-2	HAF-3	Pvalue	FDR	Fold_Change	Log2FC	Type
1	Ethanolamine	-	1726.54	993.439	736.204	5281.98	3610.68	5326.25	0.0108566	0.0215601	0.24307	-2.04056	down
2	N-Isovaleroylglycine	Amino Acid metabolomics	19.5402	9.97177	0	87.0117	65.1495	78.9356	0.00148558	0.00594231	0.127704	-2.96912	down
3	L-Homocitrulline	Amino Acid metabolomics	0	0	145.13	339.768	325.344	294.418	0.0236674	0.0402346	0.151251	-2.72498	down
4	Argininosuccinic acid	Amino Acid metabolomics	836418	764179	756069	3.65038e+06	4.2674e+06	4.04892e+06	0.00270587	0.00802219	0.196935	-2.34421	down
5	S-(5-Adenosyl)-L-Homocysteine	Amino Acid metabolomics	1624.62	1184.25	1251.83	2705.45	3402.78	2093.1	0.0541829	0.0769918	0.495127	-1.01413	down
6	O-Phospho-L-Serine	Amino Acid metabolomics	156.158	714.587	1027.59	24794.1	26769.6	23132.4	0.00112272	0.00477157	0.0254141	-5.29822	down
7	Nicotinuric Acid	Amino Acid metabolomics	344.369	317.462	423.361	1182.32	1237.8	1222.54	1.5902874869221925e-4	0.00174424	0.297912	-1.74704	down
8	L-tyrosine methyl ester	Amino Acid metabolomics	37.3596	35.8394	32.0276	116.733	90.1725	111.752	0.010653	0.0215601	0.330218	-1.59851	down
9	Homoserine	Amino Acid metabolomics	3975.99	8627.31	8559.08	18796.5	17068.4	9965.94	0.0729122	0.091007	0.46175	-1.11482	down
10	Glutathione Oxidized	Amino Acid metabolomics	9194.29	2259.95	2155.39	40790.8	56077	20304.3	0.0730329	0.091007	0.116151	-3.10593	down
11	Urea	Amino Acid metabolomics	103.587	508.704	3061.2	420.411	748.529	263.647	0.505526	0.554448	2.56423	1.35853	up
12	L-Tyrosine	Amino Acid metabolomics	9698.03	8621.52	8253.84	21655.6	20719.5	21897.3	3.1254885603107615e-5	0.00115137	0.413449	-1.27422	down
13	Glycylphenylalanine	Amino Acid metabolomics	161.353	0	0	280.82	149.956	335.943	0.0588761	0.0769918	0.210446	-2.24848	down
14	L-Cystine	Amino Acid metabolomics	0	0	0	8054.41	7331.39	9749.61	0.00723665	0.0164031	0	-Inf	down
15	5-Hydroxy-tryptophan	Amino Acid metabolomics	0	0	0	27367.2	26912.1	23119	0.00271339	0.00802219	0	-Inf	down
16	L-Tryptophan	Amino Acid metabolomics	5454.87	5346.88	7799.15	111603	96787	112624	0.00209961	0.00713867	0.0579441	-4.10919	down
17	N,N-Dimethylglycine	Amino Acid metabolomics	183.339	180.256	184.651	0	0	0	5.079582578303713e-5	0.00115137	Inf	Inf	up
18	N-Acetyl-L-Tyrosine	Amino Acid metabolomics	0	0	0	91.1571	0	83.7701	0.18423	0.215994	0	-Inf	down
19	Trans-4-Hydroxy-L-Proline	Amino Acid metabolomics	240.348	272.92	274.802	0	0	0	0.00180781	0.00647004	Inf	Inf	up
20	Trimethylamine N-Oxide	Amino Acid metabolomics	31.2326	41.2055	29.1652	12.4812	4.51798	5.58229	0.00628281	0.0147321	4.4994	2.16973	up
21	Succinic Acid	Amino Acid metabolomics	441692	389116	431561	2.85743e+06	2.79935e+06	3.04792e+06	5.72448639675965e-4	0.00353877	0.145021	-2.78566	down
22	L-Histidine	Amino Acid metabolomics	1461.66	1477.29	820.652	7217.89	7495.16	7127.17	1.5045467541430208e-4	0.00174424	0.172141	-2.53834	down
23	Glycine	Amino Acid metabolomics	8284.86	7086.79	5438.34	42104	48078.9	48122.5	7.289739935300298e-4	0.00413085	0.150464	-2.73251	down
24	L-Glutamine	Amino Acid metabolomics	1.38481e+06	1.45677e+06	1.5874e+06	297548	320061	254843	0.00109585	0.00477157	5.07647	2.34383	up
25	Beta-Alanine	Amino Acid metabolomics	2170.97	1629.73	943.364	7156.07	11871.6	7358.49	0.0368895	0.0597259	0.179794	-2.47559	down
26	L-Aspartate	Amino Acid metabolomics	129133	109271	116168	279107	284240	276686	3.4898165383753587e-4	0.00237308	0.422092	-1.24437	down
27	3-N-Methyl-L-Histidine	Amino Acid metabolomics	2566.23	3625.6	3441.83	10800.9	11672.2	9792.18	8.245945819292401e-4	0.00431326	0.298576	-1.74383	down
28	L-Isoleucine	Amino Acid metabolomics	6833.6	4838.22	5434.29	17675	18320.8	17911	0.0010201	0.00477157	0.317328	-1.65595	down
29	L-Carnosine	Amino Acid metabolomics	2300.49	2255.46	2230.47	7557.68	4999.08	8891.66	0.0504632	0.0762555	0.316407	-1.66015	down
30	L-Cystathionine	Amino Acid metabolomics	14594.8	9624.46	9756.35	23683.3	23985	28656.6	0.00354494	0.00964223	0.445143	-1.16766	down
31	L-Serine	Amino Acid metabolomics	38196.6	34557.6	38301.1	71346	80108.4	71227.3	0.00225522	0.00730262	0.498718	-1.0037	down
32	L-Phenylalanine	Amino Acid metabolomics	4566.74	3807.25	3821.48	9160.01	8426.64	9329.11	2.059616738485493e-4	0.00175067	0.453098	-1.14211	down
33	L-Citrulline	Amino Acid metabolomics	24976.7	33639.9	34745.6	10462	16011.3	7618.97	0.00848686	0.0180346	2.73851	1.45339	up
34	N6-Acetyl-L-Lysine	Amino Acid metabolomics	1357.71	1031.8	1196.9	2167.77	2668.64	2511.48	0.00369999	0.0096769	0.488087	-1.03479	down
35	L-Methionine	Amino Acid metabolomics	1189.82	708.244	701.123	3991.29	4300.31	4317.8	1.7955434791453158e-4	0.00174424	0.206131	-2.27837	down
36	L-Leucine	Amino Acid metabolomics	15966	13433.4	13726.5	38744.8	35312.3	37182.4	7.984624674143143e-5	0.00135739	0.387685	-1.36704	down
37	L-Ornithine	Amino Acid metabolomics	12679.7	22645.4	13917.1	62758.9	105663	56088.2	0.0588122	0.0769918	0.219331	-2.18882	down
38	L-Lysine	Amino Acid metabolomics	9992.66	16725.9	17414.2	160819	216297	151324	0.0144215	0.0255799	0.0835153	-3.58182	down
39	Kynurenine	Organic Acid And Its Derivatives	58.986	0	0	98.8475	70.6915	91.7049	0.0586953	0.0769918	0.225789	-2.14695	down
40	2-Aminobutyric acid	Organic Acid And Its Derivatives	47491.1	20989	31410.8	3538.11	3615.69	1810.06	0.0582207	0.0769918	11.1437	3.47816	up
41	γ-Aminobutyric Acid	Organic Acid And Its Derivatives	554166	386387	316308	1.49654e+06	1.54118e+06	1.66435e+06	3.4158861591932356e-4	0.00237308	0.2673	-1.90347	down
42	3-Hydroxyhippuric Acid	Organic Acid And Its Derivatives	0	0	0	31.7053	42.9286	45.6038	0.0110971	0.0215601	0	-Inf	down
43	P-Aminohippuric Acid	Organic Acid And Its Derivatives	186.398	155.643	157.86	687.469	856.669	844.853	0.00606734	0.0147321	0.209252	-2.25669	down
44	5-Aminovaleric Acid	Organic Acid And Its Derivatives	306.812	231.762	354.832	0	0	0	0.0141546	0.0255799	Inf	Inf	up
45	4-Acetamidobutyric Acid	Organic Acid And Its Derivatives	897.671	621.542	534.307	3307.56	2120.02	4362.19	0.0540302	0.0769918	0.209762	-2.25318	down

## Sheet: Table S8
No.1	Compounds	Class	DiR-1	DiR-2	DiR-3	MOCK-1	MOCK-2	MOCK-3	Pvalue	FDR	Fold_Change	Log2FC	Type
1	Ethanolamine	-	1726.54	993.439	736.204	3091.72	2590.41	2775.24	0.0160858	0.0217632	0.40866	-1.29103	down
2	N-Isovaleroylglycine	Amino Acid metabolomics	19.5402	9.97177	0	249.841	262.956	270.22	6.995004561097735e-6	3.035371390501002e-4	0.0376901	-4.72967	down
3	L-Homocitrulline	Amino Acid metabolomics	0	0	145.13	372.258	333.504	362.034	0.0192309	0.0250364	0.135916	-2.87922	down
4	Argininosuccinic acid	Amino Acid metabolomics	836418	764179	756069	3.24177e+06	3.33519e+06	4.08055e+06	0.00860066	0.0134874	0.221127	-2.17705	down
5	S-(5-Adenosyl)-L-Homocysteine	Amino Acid metabolomics	1624.62	1184.25	1251.83	4103.31	6277.7	5932.05	0.0225628	0.0288303	0.248923	-2.00623	down
6	O-Phospho-L-Serine	Amino Acid metabolomics	156.158	714.587	1027.59	10974	11666.8	10544	2.4163423206036264e-5	4.168190503041256e-4	0.0572052	-4.12771	down
7	Nicotinuric Acid	Amino Acid metabolomics	344.369	317.462	423.361	927.882	837.765	1001.57	0.00114014	0.00342043	0.39216	-1.35049	down
8	L-tyrosine methyl ester	Amino Acid metabolomics	37.3596	35.8394	32.0276	102.807	112.273	134.286	0.0111302	0.0159997	0.301193	-1.73124	down
9	Homoserine	Amino Acid metabolomics	3975.99	8627.31	8559.08	63413.7	43432.3	44808.6	0.0169377	0.022475	0.139543	-2.84122	down
10	Glutathione Oxidized	Amino Acid metabolomics	9194.29	2259.95	2155.39	35790.8	85558.7	75530.4	0.0536534	0.0649489	0.0691266	-3.85462	down
11	L-Valine	Amino Acid metabolomics	15515	12719.4	12351.6	29861	33830.5	32160.6	3.001187548871946e-4	0.00172568	0.423423	-1.23983	down
12	L-Tyrosine	Amino Acid metabolomics	9698.03	8621.52	8253.84	18930.1	21717.9	20686.4	0.0010014	0.00328711	0.433254	-1.20672	down
13	Glycylphenylalanine	Amino Acid metabolomics	161.353	0	0	533.126	377.038	458.04	0.00502407	0.00863268	0.117931	-3.08399	down
14	L-Cystine	Amino Acid metabolomics	0	0	0	7357.55	7684.25	9135.51	0.00456531	0.00828963	0	-Inf	down
15	5-Hydroxy-tryptophan	Amino Acid metabolomics	0	0	0	12970.5	17242.9	17976.1	0.00930899	0.0139635	0	-Inf	down
16	L-Tryptophan	Amino Acid metabolomics	5454.87	5346.88	7799.15	39755.7	42453.1	42861.5	1.3197266915221748e-05	3.035371390501002e-4	0.148724	-2.74929	down
17	L-Tryptophyl-L-glutamic acid	Amino Acid metabolomics	0	0	0	57464	66153.1	66548.1	0.00217989	0.00518665	0	-Inf	down
18	N,N-Dimethylglycine	Amino Acid metabolomics	183.339	180.256	184.651	0	0	0	5.079582578303713e-5	7.009823958059124e-4	Inf	Inf	up
19	N-Acetyl-L-Tyrosine	Amino Acid metabolomics	0	0	0	119.708	101.561	88.7416	0.00747258	0.0119909	0	-Inf	down
20	Trans-4-Hydroxy-L-Proline	Amino Acid metabolomics	240.348	272.92	274.802	773.137	768.811	658.574	0.00362699	0.00715036	0.358128	-1.48145	down
21	Trimethylamine N-Oxide	Amino Acid metabolomics	31.2326	41.2055	29.1652	98.3203	55.8189	76.5501	0.062089	0.0726126	0.440433	-1.183	down
22	Succinic Acid	Amino Acid metabolomics	441692	389116	431561	1.40293e+06	1.68703e+06	1.58259e+06	0.00409948	0.00764497	0.270167	-1.88808	down
23	L-Histidine	Amino Acid metabolomics	1461.66	1477.29	820.652	7403.35	6268.35	6851.06	3.3870913656403235e-4	0.00179776	0.183192	-2.44857	down
24	Glycine	Amino Acid metabolomics	8284.86	7086.79	5438.34	42705.1	43570.4	48669.1	5.498470764172946e-4	0.00229656	0.154212	-2.69702	down
25	L-Glutamine	Amino Acid metabolomics	1.38481e+06	1.45677e+06	1.5874e+06	735623	708171	700954	0.00488836	0.00863268	2.06503	1.04617	up
26	Beta-Alanine	Amino Acid metabolomics	2170.97	1629.73	943.364	7024.24	6508.61	6650.01	0.0014772	0.00407708	0.235054	-2.08894	down
27	L-α-Aspartyl-L-phenylalanine	Amino Acid metabolomics	919.822	731.374	508.854	1874.6	1994.37	1861.74	0.00512956	0.00863268	0.376926	-1.40765	down
28	L-Aspartate	Amino Acid metabolomics	129133	109271	116168	340720	282109	290394	0.00557748	0.00916299	0.388264	-1.36489	down
29	L-Arginine	Amino Acid metabolomics	87864.9	138129	163543	316208	292062	357257	0.00303183	0.00684068	0.403445	-1.30956	down
30	L-Alanine	Amino Acid metabolomics	52360.1	38648.5	38571.4	105355	103960	101343	0.00373698	0.00716255	0.417114	-1.26149	down
31	3-N-Methyl-L-Histidine	Amino Acid metabolomics	2566.23	3625.6	3441.83	13159.8	11268.9	12365.3	4.819809110716199e-4	0.00221711	0.261828	-1.93331	down
32	1-Methylhistidine	Amino Acid metabolomics	1812.38	1583.32	1434.68	3797.52	3767.09	3723.54	0.00190061	0.00479588	0.427916	-1.2246	down
33	L-Isoleucine	Amino Acid metabolomics	6833.6	4838.22	5434.29	27547.6	32817.5	31124.3	0.00145471	0.00407708	0.186974	-2.41909	down
34	L-Carnosine	Amino Acid metabolomics	2300.49	2255.46	2230.47	6932.62	6257.09	6640.33	0.00183273	0.00479588	0.342229	-1.54696	down
35	Glycyl-L-Proline	Amino Acid metabolomics	230.124	169.39	150.459	531.799	526.94	463.215	5.991016232568354e-4	0.00229656	0.36136	-1.46849	down
36	L-Cystathionine	Amino Acid metabolomics	14594.8	9624.46	9756.35	38750.3	34254	36143.7	3.6506299228423794e-4	0.00179924	0.31128	-1.68371	down
37	L-Serine	Amino Acid metabolomics	38196.6	34557.6	38301.1	95484.3	97614.5	90756	7.796356743293142e-5	8.965810254787114e-4	0.39124	-1.35387	down
38	L-Proline	Amino Acid metabolomics	25965.8	24189.1	24271.9	74407.5	70915.1	70277.8	1.0455846402490701e-4	0.00103065	0.345207	-1.53446	down
39	L-Phenylalanine	Amino Acid metabolomics	4566.74	3807.25	3821.48	15598.6	17257.2	16625.2	1.823535003757982e-4	0.00125824	0.246468	-2.02053	down
40	N6-Acetyl-L-Lysine	Amino Acid metabolomics	1357.71	1031.8	1196.9	4679.34	4916.78	4861.22	1.2588551034653176e-5	3.035371390501002e-4	0.248069	-2.01119	down
41	N-Acetylaspartate	Amino Acid metabolomics	74377.2	62107.9	76506.1	214305	199965	223258	1.6894697275798655e-4	0.00125824	0.334089	-1.58169	down
42	L-Methionine	Amino Acid metabolomics	1189.82	708.244	701.123	5540.23	6640.15	7128.78	0.00353716	0.00715036	0.134609	-2.89315	down
43	L-Leucine	Amino Acid metabolomics	15966	13433.4	13726.5	55980.6	63454	58776.1	8.109541418164531e-4	0.00294504	0.241994	-2.04696	down
44	L-Ornithine	Amino Acid metabolomics	12679.7	22645.4	13917.1	149160	123603	120169	0.00311045	0.00684068	0.12532	-2.99631	down
45	L-Lysine	Amino Acid metabolomics	9992.66	16725.9	17414.2	265371	236757	268200	0.00104806	0.00328711	0.0572909	-4.12555	down
46	Kynurenine	Organic Acid And Its Derivatives	58.986	0	0	78.3687	74.1598	72.1648	0.105551	0.117469	0.262518	-1.92951	down
47	2-Aminobutyric acid	Organic Acid And Its Derivatives	47491.1	20989	31410.8	9917.98	5656.53	5882.45	0.0726982	0.0822323	4.65541	2.21891	up
48	γ-Aminobutyric Acid	Organic Acid And Its Derivatives	554166	386387	316308	1.84359e+06	1.53644e+06	1.6205e+06	5.818356881251024e-4	0.00229656	0.251345	-1.99226	down
49	3-Hydroxyhippuric Acid	Organic Acid And Its Derivatives	0	0	0	26.6061	33.2222	0	0.188451	0.197017	0	-Inf	down
50	P-Aminohippuric Acid	Organic Acid And Its Derivatives	186.398	155.643	157.86	496.72	582.652	599.106	0.00358108	0.00715036	0.29783	-1.74744	down
51	5-Aminovaleric Acid	Organic Acid And Its Derivatives	306.812	231.762	354.832	0	269.066	0	0.133043	0.145714	3.3204	1.73135	up
52	4-Acetamidobutyric Acid	Organic Acid And Its Derivatives	897.671	621.542	534.307	4414.81	4259.07	4868.67	2.2089098090499415e-4	0.00138559	0.151635	-2.72133	down

## Sheet: Table S9
No.1	Compounds	Class	DiR-1	DiR-2	DiR-3	HAF-1	HAF-2	HAF-3	MOCK-1	MOCK-2	MOCK-3	P-value	FDR	FC	Log2FC	-Log10pvalue	Type
1	Ethanolamine	N/A	1726.542	993.439159	736.203759	5281.98074	3610.67774	5326.248070000001	3091.71598	2590.4076	2775.2422300000003	0.00281497048018804	0.00606978009790546	0.30482831244314795	-1.7139311883672543	2.5505261551141136	down
2	(5-L-Glutamyl)-L-Alanine	Amino Acid metabolomics	5131.4862	6771.05962	6240.4919	6302.00432	7097.48986	7162.5	7559.742909999999	8227.99334	8392.12757	0.07440157959726312	0.0900650700387922	0.8110095794412473	-0.302209139593074	1.128417843982445	insig
3	N-Isovaleroylglycine	Amino Acid metabolomics	19.5402389	9.97177419	0	87.01169190000002	65.1495462	78.935565	249.840849	262.956104	270.220024	0.01159783267531044	0.01739674901296567	0.05820256793491134	-4.102773382599365	1.9356231612123558	down
4	L-Homocitrulline	Amino Acid metabolomics	0	0	145.129974	339.768127	325.343696	294.41757	372.257703	333.503821	362.03371	0.02198554902820317	0.03095924250910243	0.14317388746444698	-2.804159701871439	1.6578626846068478	down
5	argininosuccinic acid	Amino Acid metabolomics	836417.662	764179.257	756068.786	3650383.18	4267397.18	4048916.41	3241766.99	3335185.19	4080551.07	9.089263797359955e-6	8.959417171683386e-5	0.20833140645120587	-2.263047749431292	5.041471291881697	down
6	S-(5-Adenosyl)-L-Homocysteine	Amino Acid metabolomics	1624.62307	1184.24867	1251.8296300000002	2705.4529399999997	3402.78046	2093.10178	4103.30545	6277.69939	5932.05491	0.01046900995159761	0.01605248192578301	0.3312911766001316	-1.593828314784906	1.9800943873649461	down
7	O-Phospho-L-Serine	Amino Acid metabolomics	156.158214	714.5865660000001	1027.59448	24794.0656	26769.6466	23132.4497	10973.9849	11666.7646	10544.0048	0.00256712202799209	0.0057139167719824	0.03519323578010177	-4.828558023533327	2.5905534866756548	down
8	Nicotinuric Acid	Amino Acid metabolomics	344.368514	317.462229	423.361328	1182.32462	1237.79687	1222.5425699999998	927.882065	837.76504	1001.57146	4.9367076922220414e-5	3.412138606500261e-4	0.33859967006806146	-1.5623475274169605	4.306562587063083	down
9	L-tyrosine methyl ester	Amino Acid metabolomics	37.3596045	35.8394243	32.0275945	116.73315	90.1725237	111.752128	102.80657	112.273173	134.286435	2.697899683682408e-5	2.3269384771760772e-4	0.31503846118594653	-1.6664001254017693	4.568974202786109	down
10	Homoserine	Amino Acid metabolomics	3975.99373	8627.30706	8559.07818	18796.5219	17068.353	9965.94427	63413.6911	43432.2947	44808.6395	0.02787943435251979	0.0384736194064773	0.21431836687300543	-2.222172602030384	1.5547160419108796	down
11	Glutathione Oxidized	Amino Acid metabolomics	9194.29215	2259.95304	2155.38892	40790.8233	56077.0419	20304.2763	35790.757000000005	85558.69099999999	75530.3795	0.00463387767600349	0.0090752709483481	0.08667122294017522	-3.52830312842693	2.33405543479677	down
12	D-Alanyl-D-Alanine	Amino Acid metabolomics	2772.28314	2285.3205399999997	1606.4787	2507.8109600000003	1491.80344	3099.95163	3673.71965	3328.65961	2896.84094	0.23806359459474205	0.26073631788947943	0.7840656726700892	-0.35095359658330466	0.6233070131438847	insig
13	L-Valine	Amino Acid metabolomics	15514.9794	12719.3753	12351.6297	18748.4771	18783.5489	18663.4094	29861.0488	33830.4919	32160.5773	0.00971507509695362	0.01558930655092558	0.5338590920069353	-0.905469090967996	2.0125538379806667	insig
14	Urea	Amino Acid metabolomics	103.587233	508.70355199999995	3061.19776	420.4106900000001	748.528673	263.647446	109.587839	1734.53851	221.17379900000003	0.5643568149514238	0.57265617987718	2.100404381364346	1.0706671101893883	0.24844622621792756	up
15	L-Tyrosine	Amino Acid metabolomics	9698.03211	8621.51899	8253.83923	21655.6298	20719.5405	21897.2523	18930.1163	21717.911	20686.415	1.4097602905928536e-6	3.242448668363563e-5	0.4231200317141265	-1.240861106261112	5.850854726580801	down
16	glycylphenylalanine	Amino Acid metabolomics	161.353045	0	0	280.820397	149.95559	335.943305	533.125893	377.038017	458.039968	0.0082202264348463	0.01350465771439035	0.15115583292863882	-2.7258914429157626	2.085116219193549	down
17	L-Cystine	Amino Acid metabolomics	0	0	0	8054.41148	7331.38637	9749.613	7357.54948	7684.254359999999	9135.50666	5.6623213409023305e-6	7.185215952246502e-5	0	-Inf	5.247005487740141	down
18	5-Hydroxy-tryptophan	Amino Acid metabolomics	0	0	0	27367.1645	26912.1452	23119.0015	12970.5162	17242.8963	17976.0799	3.056135774923758e-4	0.00117151871372077	0	-Inf	3.514827355269678	down
19	L-Tryptophan	Amino Acid metabolomics	5454.8658700000005	5346.8762799999995	7799.15017	111603.458	96787.0245	112623.839	39755.6621	42453.0668	42861.526	0.00575086328037425	0.00992023915864559	0.0833962584858381	-3.5838735301456808	2.240266957090995	down
20	L-Tryptophyl-L-glutamic acid	Amino Acid metabolomics	0	0	0	0	0	0	57463.9869	66153.1452	66548.1429	0.07651501976552198	0.09027195638428216	0	-Inf	1.1162533052252468	down
21	N,N-Dimethylglycine	Amino Acid metabolomics	183.338555	180.256227	184.65107	0	0	0	0	0	0	5.079582578303713e-5	3.412138606500261e-4	Inf	Inf	4.294171974997134	up
22	N-Acetyl-L-Tyrosine	Amino Acid metabolomics	0	0	0	91.1571036	0	83.77012380000001	119.708223	101.560847	88.74162290000001	0.00506367401654202	0.00944306776057836	0	-Inf	2.2955342606079805	down
23	Trans-4-Hydroxy-L-Proline	Amino Acid metabolomics	240.347562	272.919559	274.80204	0	0	0	773.137115	768.810504	658.57388	0.5562801382748452	0.57265617987718	0.7162567249246402	-0.4814513155101303	0.2547064460660473	insig
24	Trimethylamine N-Oxide	Amino Acid metabolomics	31.2326219	41.205492	29.165166999999997	12.481234	4.51797644	5.58228522	98.3203428	55.81893	76.5500606	0.6407313671004377	0.6407313671004377	0.8023291215738875	-0.31773393219551127	0.19332401453602965	insig
25	3-Iodo-L-Tyrosine	Amino Acid metabolomics	162.351674	116.870151	129.19716100000002	124.627628	123.061402	117.949884	111.78535	103.606702	105.49455	0.24674080469038984	0.26601743005682654	1.1898144394679715	0.25073659190822767	0.6077590232444845	insig
26	Succinic Acid	Amino Acid metabolomics	441691.796	389115.966	431560.688	2857427.79	2799353.16	3047919.89	1402927.97	1687027.24	1582589.83	0.00191131114213652	0.004396015626914	0.18873368424622244	-2.4055761639568	2.718668608437556	down
27	Homo-L-arginine	Amino Acid metabolomics	16497.0629	19458.3503	20694.0612	29848.7915	32202.2591	27943.4017	36924.8113	32530.2763	36311.3646	2.71984900770048e-4	0.00117151871372077	0.5787618783708676	-0.7889581966814225	3.565455205135896	insig
28	L-Histidine	Amino Acid metabolomics	1461.66047	1477.28665	820.65187	7217.89153	7495.163159999999	7127.1671799999995	7403.346259999999	6268.35195	6851.05975	6.248013871518698e-6	7.185215952246502e-5	0.17749454854625604	-2.494153379599946	5.204258014931439	down
29	L-Threonine	Amino Acid metabolomics	31984.6289	26178.5423	27177.7644	37841.3244	41867.2524	37161.281	51808.9165	49666.1768	48895.7408	0.00145407528556226	0.00381081076620123	0.6386821931439552	-0.6468298670486639	2.8374131070548265	insig
30	Glycine	Amino Acid metabolomics	8284.86391	7086.790529999999	5438.3423299999995	42104.0479	48078.8762	48122.4845	42705.0602	43570.3508	48669.0553	3.416461804290759e-8	2.357358644960624e-6	0.15231477619241904	-2.714872189139137	7.4664234302840375	down
31	L-Glutamic acid	Amino Acid metabolomics	3073007.64	2720314.41	2619176.16	1800432.3	2238240.97	2054150.54	2989553.15	3036792.08	2891481.63	0.2804482881270731	0.2931959375873946	1.1208705598369642	0.16461968272533772	0.5521472066055606	insig
32	L-Glutamine	Amino Acid metabolomics	1384805.17	1456768.07	1587402.52	297547.652	320060.82300000003	254843.266	735623.3420000001	708170.684	700953.775	5.439641256739547e-5	3.412138606500261e-4	2.9358189263572414	1.5537629892634164	4.264429740992228	up
33	Beta-Alanine	Amino Acid metabolomics	2170.97122	1629.72642	943.364327	7156.07192	11871.5968	7358.49458	7024.23995	6508.61258	6650.01009	3.53103220329085e-4	0.00120986003966698	0.20374323376012757	-2.295175946134065	3.452098321619078	down
34	L-α-Aspartyl-L-phenylalanine	Amino Acid metabolomics	919.821813	731.37403	508.854229	935.341914	582.817146	854.453367	1874.59702	1994.36606	1861.73799	0.06240982333962923	0.07829596018971667	0.5331276083048475	-0.9074472001131502	1.2047470467530825	insig
35	L-Aspartate	Amino Acid metabolomics	129132.563	109271.131	116167.766	279106.897	284240.201	276686.339	340720.261	282108.564	290393.62100000004	1.3548673663105391e-6	3.242448668363563e-5	0.40447200370238257	-1.3058882476524878	5.8681032176300265	down
36	L-Asparagine Anhydrous	Amino Acid metabolomics	21002.1539	21287.0559	19291.9416	8984.40755	10362.8114	12220.8785	15812.4872	16333.2354	15760.0929	0.00163549050718775	0.00403031589271267	1.5497198794966345	0.6320074638975179	2.786351972289805	insig
37	L-Arginine	Amino Acid metabolomics	87864.8913	138128.828	163543.291	175710.35600000003	363541.224	79329.7214	316207.917	292061.532	357256.76200000005	0.03598773592657347	0.04598432923951054	0.4918062786153099	-1.023837941756232	1.443845474978797	down
38	L-Alanine	Amino Acid metabolomics	52360.094000000005	38648.53	38571.3857	60611.4168	55292.431	64025.2515	105355.03	103960.415	101343.359	0.01012120539255355	0.01587189027468625	0.5282641860036259	-0.920668490082034	1.9947677617886839	insig
39	5-Hydroxylysine	Amino Acid metabolomics	1791.92285	1850.75541	1819.43611	1922.97111	1956.1788	1927.35101	2034.39094	1957.39761	1951.26161	0.001491186821557	0.00381081076620123	0.9297571171544708	-0.1050742083887274	2.8264679430737614	insig
40	3-N-Methyl-L-Histidine	Amino Acid metabolomics	2566.23262	3625.60229	3441.8316299999997	10800.9432	11672.234	9792.18266	13159.7633	11268.8615	12365.2604	2.079259081871559e-6	3.586721916228439e-5	0.27899715763269883	-1.8416776706468712	5.682091392911503	down
41	1-Methylhistidine	Amino Acid metabolomics	1812.37517	1583.31972	1434.68306	1836.38239	2603.03147	1865.7411	3797.52091	3767.08799	3723.53654	0.0179818899441756	0.02584896679475242	0.5491156110765891	-0.8648181679384026	1.7451646647056078	insig
42	L-Isoleucine	Amino Acid metabolomics	6833.60094	4838.21968	5434.29314	17674.9853	18320.8148	17910.9907	27547.6433	32817.4603	31124.343999999997	0.0011220474550399	0.00309685097591012	0.23530338815147775	-2.087406000699386	2.949988774963868	down
43	L-Carnosine	Amino Acid metabolomics	2300.48952	2255.4614100000003	2230.47391	7557.68324	4999.082829999999	8891.66022	6932.615790000001	6257.093870000001	6640.33105	3.3201589619249344e-4	0.00120574193880431	0.32881186406462243	-1.6046657401548674	3.47884112273146	down
44	Glycyl-L-Proline	Amino Acid metabolomics	230.124339	169.389547	150.458908	329.485164	395.555126	339.868421	531.7986129999999	526.940035	463.214574	7.726199020844153e-4	0.00231785970625324	0.4252045978829594	-1.2337708975783643	3.1120341089609167	down
45	L-Cystathionine	Amino Acid metabolomics	14594.7719	9624.45896	9756.34873	23683.3366	23985.0357	28656.637	38750.255	34253.9683	36143.7222	3.8575247641556005e-4	0.00120986003966698	0.36636694149437254	-1.4486387647435195	3.4136912772151433	down
46	L-Serine	Amino Acid metabolomics	38196.5929	34557.5745	38301.1398	71346.0405	80108.4186	71227.2639	95484.2889	97614.5405	90755.9548	1.1420351511403708e-4	6.061571186821968e-4	0.43848885764970585	-1.1893879117789297	3.942320528567093	down
47	L-Proline	Amino Acid metabolomics	25965.8312	24189.0568	24271.9456	42413.932	41759.1234	40221.846	74407.4679	70915.148	70277.7553	0.00539264549937671	0.00979190893307877	0.4378109909049364	-1.1916199221752366	2.268198128335022	down
48	L-Phenylalanine	Amino Acid metabolomics	4566.74173	3807.24786	3821.4757	9160.01179	8426.63642	9329.11184	15598.5513	17257.2016	16625.1514	0.00351597250822334	0.0071834260425142	0.3192669573668369	-1.6471648464258035	2.4539545293814227	down
49	Nα-Acetyl-L-Arginine	Amino Acid metabolomics	898.540239	1196.12087	1191.82164	1778.0114	2151.52539	1451.29644	1775.89267	1505.57515	1663.64554	0.00473492397305118	0.0090752709483481	0.6365484694996859	-0.6516577236601704	2.3246869899129625	insig
50	L-Citrulline	Amino Acid metabolomics	24976.6986	33639.852999999996	34745.5509	10461.9768	16011.2956	7618.97252	24126.0967	27005.095	25717.9047	0.03230649708030485	0.04370879016747128	1.6830894847522293	0.7511118824173031	1.4907101289884421	insig
51	N6-Acetyl-L-Lysine	Amino Acid metabolomics	1357.7149	1031.79869	1196.90062	2167.77363	2668.6426	2511.4841300000003	4679.34095	4916.78424	4861.22325	0.00561167886520766	0.00992023915864559	0.32894962519299475	-1.6040614259683972	2.250907189934976	down
52	N-Glycyl-L-Leucine	Amino Acid metabolomics	2126.73781	1700.93916	669.464107	2074.70033	834.040355	2041.39899	3326.70883	2520.7231	3038.87767	0.2136572146923846	0.2377798034479764	0.6500426500497543	-0.6213937167513941	0.6702824375147527	insig
53	N-Acetylaspartate	Amino Acid metabolomics	74377.2273	62107.9012	76506.0988	89129.102	94440.5291	81916.9892	214305.244	199964.727	223257.973	0.03558421442360577	0.04598432923951054	0.4717337587242723	-1.0839552466139486	1.4487426174514733	down
54	Methionine Sulfoxide	Amino Acid metabolomics	907.775602	957.535729	918.573285	953.014345	1061.84592	686.24613	1089.88982	1196.01215	1137.08115	0.27403863581425647	0.2909025518643646	0.9091586950782836	-0.13739595380172956	0.5621882030991414	insig
55	L-Methionine	Amino Acid metabolomics	1189.8179	708.2441809999999	701.122775	3991.285120000001	4300.30894	4317.8018600000005	5540.226479999999	6640.15285	7128.78482	2.6489472985072646e-4	0.00117151871372077	0.1628635408552125	-2.6182644211312205	3.5769266820180436	down
56	L-Leucine	Amino Acid metabolomics	15966.027	13433.4422	13726.4547	38744.8418	35312.318999999996	37182.3723	55980.6162	63454.0466	58776.1405	0.00103447492223916	0.00297411540143758	0.2979849630604886	-1.746688563748278	2.9852800330457687	down
57	L-Pipecolic Acid	Amino Acid metabolomics	266.778931	377.534708	326.666667	300.800747	361.659587	319.25116099999997	515.5947769999999	493.306878	480.24021	0.12672615440803267	0.14334597793695497	0.785947334405956	-0.34749545280676725	0.897133743894224	insig
58	L-Ornithine	Amino Acid metabolomics	12679.6554	22645.3655	13917.1166	62758.8917	105663.255	56088.2353	149160.375	123602.783	120168.551	0.00181155746479504	0.00431025741623648	0.1595036626681805	-2.6483385420411008	2.741947885064411	down
59	L-Lysine	Amino Acid metabolomics	9992.65714	16725.9085	17414.2172	160819.414	216296.582	151323.529	265371.353	236756.81	268200.44399999996	1.7186807633739315e-4	8.470640905200092e-4	0.06796098818969175	-3.879149359530361	3.7648047839182013	down
60	(S)-β-Aminoisobutyric Acid	Organic Acid And Its Derivatives	1438.9955	2061.39241	1826.13477	2972.08685	2410.98668	2159.1815	2625.90288	1859.35724	2759.19459	0.035849168263757857	0.04598432923951054	0.72044731703782	-0.4730351582099922	1.4455209159418057	insig
61	kynurenine	Organic Acid And Its Derivatives	58.98599960000001	0	0	98.8475142	70.6915428	91.7049149	78.3687003	74.159808	72.1648163	0.0816935214560236	0.09394754967442712	0.24277206143611993	-2.0423256911963814	1.0878123829713804	down
62	2-Aminobutyric acid	Organic Acid And Its Derivatives	47491.0907	20988.9751	31410.8178	3538.11161	3615.68836	1810.06192	9917.97592	5656.525570000001	5882.44853	0.0641401792669743	0.07902986373966477	6.567272687890597	2.7152943604173903	1.1928698305854872	up
63	2-Aminoethanesulfonic Acid	Organic Acid And Its Derivatives	212.086352	207.683748	207.374525	234.065632	229.340606	260.065789	348.626811	355.150892	342.498991	0.01704964158131496	0.02503032487469643	0.7087386108075623	-0.4966744482730183	1.7682847463426419	insig
64	γ-Aminobutyric Acid	Organic Acid And Its Derivatives	554165.851	386387.301	316307.738	1496541.56	1541175.9	1664347.91	1843593.14	1536439.35	1620498.59	1.1415887516516344e-4	6.061571186821968e-4	0.2590772266943041	-1.9485458890148613	3.942490319080246	down
65	3-Hydroxyhippuric Acid	Organic Acid And Its Derivatives	0	0	0	31.705344899999996	42.9285576	45.6038119	26.606100800000004	33.2222222	0	0.00641070837995478	0.01078875312724098	0	-Inf	2.1930939785143355	down
66	P-Aminohippuric Acid	Organic Acid And Its Derivatives	186.398081	155.64311999999998	157.860428	687.4690509999999	856.669241	844.852941	496.72005700000005	582.652361	599.105773	3.0220214075774704e-4	0.00117151871372077	0.24580473846974396	-2.024415367537614	3.5197024635046583	down
67	5-Aminovaleric Acid	Organic Acid And Its Derivatives	306.81221899999997	231.761944	354.83203399999996	0	0	0	0	269.066236	0	0.00353965920935482	0.0071834260425142	6.640790091552029	2.7313548971977237	2.451038548884151	up
68	4-Acetamidobutyric Acid	Organic Acid And Its Derivatives	897.670844	621.542466	534.307139	3307.55551	2120.02317	4362.1904	4414.8133	4259.07309	4868.67178	3.709315600294778e-4	0.00120986003966698	0.1760236282473708	-2.50615899518782	3.4307062139522078	down
69	α-Aminoadipic acid	Organic Acid And Its Derivatives	47047.0922	54605.4512	38580.9838	41934.7612	53768.5847	49356.3274	91464.497	97844.4053	80783.5083	0.07718906415467604	0.09027195638428216	0.6755766507667529	-0.5658086282121415	1.1124442244531223	insig

## Sheet: Table S10
No.1	Compounds	Class	HAF-1	HAF-2	HAF-3	MOCK-1	MOCK-2	MOCK-3	Pvalue	FDR	Fold_Change	Log2FC	Type
1	N-Isovaleroylglycine	Amino Acid metabolomics	87.0117	65.1495	78.9356	249.841	262.956	270.22	3.114067815547986e-5	0.00208643	0.295136	-1.76055	down
2	O-Phospho-L-Serine	Amino Acid metabolomics	24794.1	26769.6	23132.4	10974	11666.8	10544	0.00310687	0.0157895	2.25092	1.17051	up
3	Homoserine	Amino Acid metabolomics	18796.5	17068.4	9965.94	63413.7	43432.3	44808.6	0.0195263	0.045905	0.302205	-1.7264	down
4	L-Tryptophan	Amino Acid metabolomics	111603	96787	112624	39755.7	42453.1	42861.5	0.00481085	0.0189604	2.56667	1.3599	up
5	L-Tryptophyl-L-glutamic acid	Amino Acid metabolomics	0	0	0	57464	66153.1	66548.1	0.00217989	0.0157895	0	-Inf	down
6	Trans-4-Hydroxy-L-Proline	Amino Acid metabolomics	0	0	0	773.137	768.811	658.574	0.00260175	0.0157895	0	-Inf	down
7	Trimethylamine N-Oxide	Amino Acid metabolomics	12.4812	4.51798	5.58229	98.3203	55.8189	76.5501	0.0259692	0.0543729	0.097887	-3.35274	down
8	L-Glutamine	Amino Acid metabolomics	297548	320061	254843	735623	708171	700954	2.3537336552511212e-4	0.00487815	0.406785	-1.29766	down
9	L-α-Aspartyl-L-phenylalanine	Amino Acid metabolomics	935.342	582.817	854.453	1874.6	1994.37	1861.74	0.00398488	0.0166867	0.414018	-1.27224	down
10	L-Citrulline	Amino Acid metabolomics	10462	16011.3	7618.97	24126.1	27005.1	25717.9	0.0198693	0.045905	0.443626	-1.17258	down
11	N-Acetylaspartate	Amino Acid metabolomics	89129.1	94440.5	81917	214305	199965	223258	4.657805741077551e-4	0.00624146	0.416431	-1.26385	down
12	2-Aminobutyric acid	Organic Acid And Its Derivatives	3538.11	3615.69	1810.06	9917.98	5656.53	5882.45	0.0784162	0.122183	0.41776	-1.25925	down
13	3-Hydroxyhippuric Acid	Organic Acid And Its Derivatives	31.7053	42.9286	45.6038	26.6061	33.2222	0	0.175613	0.245127	2.00971	1.00699	up

[truncated: 1 more sheets: Table S11]
